# Supplementary material for: 50,000 years of Evolutionary History of India: Insights from ~2,700 Whole Genome Sequences
Source: bioRxiv. 2024 Feb 17:2024.02.15.580575. Preprint. [Version 1] doi: 10.1101/2024.02.15.580575 (PMC10888882; doi:10.1101/2024.02.15.580575)
Supplement: Supplement 2 [file media-2.zip]

Archive with 5 entries (5 files):
- Extended Data Table S2 Total amount of reconstructed Neanderthal and Denisovan genome.xlsx
- Extended Data Table S3 List of Genes enriched in Neanderthal and Denisovan ancestry (High frequency and PBS).xlsx
- Extended Data Table S5 Positions of archaic deserts.xlsx
- Extended Data Table S4 GO enrichment analysis for archaic ancestry segments in India.xlsx
- Extended Data Table S1 Summary of loss of function (LOF) and missense variants in LASI-DAD.xlsx
