# Supplementary material for: 50,000 years of Evolutionary History of India: Insights from ~2,700 Whole Genome Sequences
Source: bioRxiv. 2024 Feb 17:2024.02.15.580575. Preprint. [Version 1] doi: 10.1101/2024.02.15.580575 (PMC10888882; doi:10.1101/2024.02.15.580575)
Supplement: Supplement 2 [file media-2.zip › Extended Data Table S1 Summary of loss of function (LOF) and missense variants in LASI-DAD.xlsx]

## Sheet: LOF_Missense
#ID	REF	ALT	Function	Allele Frequency (AF)_LASI_DAD	AF_gnomAD_SAS	AF_gnomAD_others	HOM_ALT	GENEID_refseq	ClinVar_significance	GENEID_ClinVar
10:100042515:C:T	C	T	missense	0.00149477	0.0008285	0	0	CPN1	NA	NA
10:100048756:A:C	A	C	LoF	0.000186567	0	0	0	CPN1	NA	NA
10:100048762:G:A	G	A	missense	0.000186567	0	0.00019669	0	CPN1	NA	NA
10:100048771:G:A	G	A	missense	0.000186567	0	6.78e-05	0	CPN1	NA	NA
10:100048810:C:G	C	G	missense	0.00055991	0.000207039	0	0	CPN1	NA	NA
10:100048843:G:A	G	A	missense	0.000186567	0	0	0	CPN1	NA	NA
10:100054371:C:T	C	T	missense	0.000186567	0	0	0	CPN1	NA	NA
10:100054430:T:G	T	G	missense	0.00055991	0	6.78e-06	0	CPN1	NA	NA
10:100057059:C:T	C	T	missense	0.000186637	0	1.36e-05	0	CPN1	NA	NA
10:100057070:C:G	C	G	missense	0.000186567	0	0	0	CPN1	NA	NA
10:100057154:T:C	T	C	LoF	0.000186567	0	0	0	CPN1	NA	NA
10:100065306:T:C	T	C	missense	0.000373134	0	0.000115303	1	CPN1	NA	NA
10:100065354:CG:C	CG	C	LoF	0.000186637	0	6.78e-06	0	CPN1	NA	NA
10:100069745:T:C	T	C	missense	0.000186567	0.000208768	0	0	CPN1	NA	NA
10:100069751:T:C	T	C	missense	0.000186776	0	0	0	CPN1	NA	NA
10:100069757:C:T	C	T	missense	0.0211057	0.0296575	0.0348572	1	CPN1	Benign	CPN1:1369
10:100069774:A:AC	A	AC	LoF	0.000186637	0	0	0	CPN1	NA	NA
10:100076008:C:T	C	T	missense	0.000186567	0.000207039	1.36e-05	0	CPN1	NA	NA
10:100076051:C:A	C	A	LoF	0.000186567	0	0	0	CPN1	NA	NA
10:100076066:C:T	C	T	missense	0.000186567	0	0.000115287	0	CPN1	NA	NA
10:100081421:G:A	G	A	missense	0.000373274	0.000206954	6.78e-06	0	CPN1	NA	NA
10:100081469:G:A	G	A	missense	0.000186567	0	0	0	CPN1	NA	NA
10:100081475:T:C	T	C	missense	0.000373134	0.000413736	0.000935949	0	CPN1	NA	NA
10:100081505:C:G	C	G	missense	0.000186637	0	0	0	CPN1	NA	NA
10:100081511:G:A	G	A	LoF	0.000933184	0.000620091	6.78e-06	0	CPN1	NA	NA
10:100081574:C:A	C	A	missense	0.000186567	0	6.78e-06	0	ERLIN1	NA	NA
10:100156156:G:A	G	A	missense	0.000186637	0	0	0	ERLIN1	NA	NA
10:100164090:GCCTC:G	GCCTC	G	LoF	0.000186567	0	0	0	ERLIN1	NA	NA
10:100174216:T:C	T	C	missense	0.000186637	0	0	0	ERLIN1|CHUK	Uncertain_significance	ERLIN1:10613
10:100193352:G:A	G	A	missense	0.000186567	0.000207297	0.000210261	0	CHUK	NA	NA
10:100199994:T:C	T	C	missense	0.000559701	0.000621891	0	0	CHUK	NA	NA
10:100200746:A:G	A	G	missense	0.000186637	0	0	0	CHUK	NA	NA
10:100204517:G:A	G	A	missense	0.000186567	0	3.39e-05	0	CHUK	NA	NA
10:100205160:C:T	C	T	missense	0.000186567	0	1.36e-05	0	CHUK	NA	NA
10:100207311:C:T	C	T	missense	0.000932836	0.000828844	8.82e-05	0	CHUK	Uncertain_significance	CHUK:1147
10:100209664:T:G	T	G	missense	0.000559701	0.000414079	0.000142423	0	CHUK	NA	NA
10:100209696:G:A	G	A	missense	0.000186567	0	3.39e-05	0	CHUK	NA	NA
10:100209704:C:T	C	T	missense	0.000186637	0	6.79e-06	0	CHUK	NA	NA
10:100209726:T:C	T	C	missense	0.000186637	0	0	0	CHUK	NA	NA
10:100209780:T:G	T	G	missense	0.000186706	0	0	0	CHUK	NA	NA
10:100218113:A:G	A	G	missense	0.000186637	0	0	0	CHUK	NA	NA
10:100218126:C:T	C	T	missense	0.352239	0.352405	0.569575	353	CHUK	Benign	CHUK:1147
10:100220598:A:G	A	G	missense	0.0608209	0.0536899	0.00342466	11	CHUK	Benign	CHUK:1147
10:100222114:A:G	A	G	missense	0.000186567	0.00041425	0	0	CHUK	NA	NA
10:100222121:T:A	T	A	missense	0.000186567	0.000414594	0.000840826	0	CHUK	NA	NA
10:100222940:C:T	C	T	missense	0.000186567	0	0	0	CHUK	NA	NA
10:100225934:C:G	C	G	missense	0.000186567	0	3.39e-05	0	CHUK|CWF19L1	NA	NA
10:100233276:C:T	C	T	missense	0.0190441	0.0199088	0.0218323	1	CWF19L1	NA	NA
10:100233277:G:A	G	A	missense	0.000186706	0	4.75e-05	0	CWF19L1	NA	NA
10:100233333:T:A	T	A	missense	0.00205224	0.00269151	0.00134976	0	CWF19L1	NA	NA
10:100235754:G:C	G	C	missense	0.000186567	0.000207039	0	0	CWF19L1	NA	NA
10:100238152:A:G	A	G	missense	0.000186776	0	0	0	CWF19L1	NA	NA
10:100245823:G:A	G	A	missense	0.000373134	0.000206697	0.000393359	0	CWF19L1	Benign	CWF19L1:55280
10:100245852:G:C	G	C	missense	0.000373274	0	0	0	CWF19L1	NA	NA
10:100246868:G:A	G	A	missense	0.0757463	0.0650642	0.0632267	22	CWF19L1	NA	NA
10:100250292:G:A	G	A	missense	0.000373134	0	2.03e-05	0	CWF19L1	NA	NA
10:100253464:A:G	A	G	missense	0.00354478	0.00165494	1.36e-05	0	CWF19L1	NA	NA
10:100256287:C:T	C	T	missense	0.156588	0.140935	0.213924	90	CWF19L1	NA	NA
10:100256351:T:C	T	C	missense	0.000186637	0.0008285	0	0	CWF19L1	NA	NA
10:100256403:C:G	C	G	missense	0.000186567	0	0	0	CWF19L1	NA	NA
10:100256473:C:T	C	T	missense	0.000186637	0	0.000135636	0	CWF19L1	NA	NA
10:100260269:A:G	A	G	missense	0.000559701	0.00144808	0	0	CWF19L1	NA	NA
10:100261004:T:C	T	C	missense	0.000186567	0	0	0	CWF19L1	NA	NA
10:100261022:A:T	A	T	missense	0.000186567	0	0	0	CWF19L1|PKD2L1	NA	NA
10:100288427:C:T	C	T	missense	0.0115672	0.0113919	0.000752747	1	PKD2L1	NA	NA
10:100289004:T:A	T	A	missense	0.000186706	0	0	0	PKD2L1	NA	NA
10:100289053:C:T	C	T	missense	0.00205224	0.00103434	0	0	PKD2L1	NA	NA
10:100290053:G:C	G	C	missense	0.000186567	0	6.78e-06	0	PKD2L1	NA	NA
10:100290485:C:A	C	A	missense	0.081187	0.0709851	0.0690158	24	PKD2L1	NA	NA
10:100290497:T:C	T	C	missense	0.000186567	0	0	0	PKD2L1	NA	NA
10:100291339:C:G	C	G	missense	0.000186706	0	0	0	PKD2L1	NA	NA
10:100291342:T:C	T	C	missense	0.0606343	0.0543118	0.0034045	11	PKD2L1	NA	NA
10:100291357:G:A	G	A	missense	0.00130695	0.000621891	0.00269999	1	PKD2L1	NA	NA
10:100292961:TG:T	TG	T	LoF	0.000186567	0	0	0	PKD2L1	NA	NA
10:100293042:G:A	G	A	missense	0.000186567	0	0.000271264	0	PKD2L1	NA	NA
10:100293051:G:T	G	T	missense	0.000373134	0	0	0	PKD2L1	NA	NA
10:100294567:T:C	T	C	missense	0.000373552	0.00125261	0.0012758	0	PKD2L1	NA	NA
10:100294594:G:A	G	A	missense	0.000933532	0.000207987	0	0	PKD2L1	NA	NA
10:100294606:C:A	C	A	missense	0.00149254	0.000832293	0	0	PKD2L1	NA	NA
10:100294642:G:A	G	A	missense	0.000186567	0.000414594	3.39e-05	0	PKD2L1	NA	NA
10:100294962:A:C	A	C	missense	0.000186637	0	0	0	PKD2L1	NA	NA
10:100295003:G:A	G	A	LoF	0.000186567	0.000206782	1.36e-05	0	PKD2L1	NA	NA
10:100295012:C:T	C	T	missense	0.000186567	0	1.36e-05	0	PKD2L1	NA	NA
10:100295066:G:A	G	A	missense	0.0261194	0.024461	0.0197203	3	PKD2L1	NA	NA
10:100295111:T:C	T	C	missense	0.0389925	0.0321177	8.82e-05	8	PKD2L1	NA	NA
10:100296213:G:A	G	A	missense	0.000186567	0	0	0	PKD2L1	NA	NA
10:100296214:G:A	G	A	missense	0.000186567	0.0008285	6.78e-06	0	PKD2L1	NA	NA
10:100296233:C:A	C	A	missense	0.000186567	0	0	0	PKD2L1	NA	NA
10:100296293:C:G	C	G	LoF	0.000186637	0.000207125	0	0	PKD2L1	NA	NA
10:100296988:C:T	C	T	missense	0.120567	0.113872	0.114294	40	PKD2L1	NA	NA
10:100297032:C:T	C	T	missense	0.000559701	0	4.07e-05	0	PKD2L1	NA	NA
10:100297134:T:C	T	C	missense	0.000559701	0.000621375	0	0	PKD2L1	NA	NA
10:100297155:C:T	C	T	missense	0.000559701	0.000828844	0.000115303	0	PKD2L1	NA	NA
10:100297156:G:A	G	A	missense	0.000559701	0.000207211	0.000189908	0	PKD2L1	NA	NA
10:100297159:T:C	T	C	missense	0.000186567	0	0	0	PKD2L1	NA	NA
10:100297416:A:G	A	G	missense	0.000186567	0	0	0	PKD2L1	NA	NA
10:100297554:G:A	G	A	missense	0.000186567	0	0	0	PKD2L1	NA	NA
10:100297575:C:T	C	T	missense	0.00130597	0.00186413	0	0	PKD2L1	NA	NA
10:100298561:C:T	C	T	LoF	0.000186567	0	6.78e-06	0	PKD2L1	NA	NA
10:100298635:T:C	T	C	missense	0.000186637	0.000207039	6.78e-06	0	PKD2L1	NA	NA
10:100298658:A:G	A	G	missense	0.000186567	0	1.36e-05	0	PKD2L1	NA	NA
10:100298664:C:A	C	A	missense	0.00111982	0.000206782	1.36e-05	0	PKD2L1	NA	NA
10:100298681:C:A	C	A	missense	0.000186637	0	0	0	PKD2L1	NA	NA
10:100298740:G:T	G	T	missense	0.000186706	0	0	0	PKD2L1	NA	NA
10:100299590:C:T	C	T	LoF	0.000186567	0	0	0	PKD2L1	NA	NA
10:100299610:C:T	C	T	missense	0.000186567	0.000207125	0	0	PKD2L1	NA	NA
10:100299692:C:T	C	T	missense	0.000373274	0.000207555	0	0	PKD2L1	NA	NA
10:100329222:T:C	T	C	missense	0.0011194	0.000621891	6.78e-06	0	PKD2L1	NA	NA
10:100329253:C:T	C	T	missense	0.000186567	0.000207211	0	0	PKD2L1	NA	NA
10:100329258:A:G	A	G	missense	0.000186567	0	6.78e-06	0	PKD2L1	NA	NA
10:100329283:G:A	G	A	missense	0.000932836	0.000207383	2.71e-05	0	PKD2L1	NA	NA
10:100329309:G:A	G	A	missense	0.00335821	0.00145048	0	0	PKD2L1	NA	NA
10:100329878:C:A	C	A	missense	0.00447761	0.00724038	0.00349266	0	PKD2L1	NA	NA
10:100329976:G:A	G	A	missense	0.000933532	0.000621118	0.00029162	0	PKD2L1	NA	NA
10:100330003:G:A	G	A	missense	0.000186637	0	6.78e-06	0	PKD2L1	NA	NA
10:100330006:C:T	C	T	missense	0.000559701	0.00041425	2.03e-05	0	PKD2L1	NA	NA
10:100330097:C:A	C	A	missense	0.000186637	0	0	0	PKD2L1|SCD	NA	NA
10:100354544:G:C	G	C	missense	0.000186567	0	0	0	SCD	NA	NA
10:100356554:A:C	A	C	missense	0.262598	0.293568	0.4059	193	SCD	NA	NA
10:100356608:T:C	T	C	missense	0.000186567	0	0	0	SCD	NA	NA
10:100360876:G:T	G	T	missense	0.000186567	0	0	0	SCD	NA	NA
10:100360922:A:G	A	G	missense	0.000373134	0	0	0	WNT8B	NA	NA
10:100463200:G:C	G	C	missense	0.218284	0.230626	0.212662	142	WNT8B	NA	NA
10:100479896:G:A	G	A	missense	0.000373134	0.000620861	0	0	WNT8B	NA	NA
10:100479994:C:A	C	A	missense	0.000186567	0	0	0	WNT8B	NA	NA
10:100481022:A:G	A	G	missense	0.000186776	0	0	0	WNT8B	NA	NA
10:100482307:C:T	C	T	missense	0.000186567	0	0	0	WNT8B	NA	NA
10:100482470:C:A	C	A	missense	0.000186567	0	0	0	WNT8B	NA	NA
10:100482493:G:A	G	A	missense	0.000186567	0	0	0	WNT8B	NA	NA
10:100482728:A:G	A	G	missense	0.000186637	0	0	0	WNT8B	NA	NA
10:100482778:C:CG	C	CG	LoF	0.000186567	0.000207125	6.11e-05	0	SEC31B	NA	NA
10:100488871:G:A	G	A	missense	0.000373134	0	0	0	SEC31B	NA	NA
10:100488884:G:A	G	A	missense	0.00130597	0.00144868	0.0010647	0	SEC31B	NA	NA
10:100488895:G:A	G	A	missense	0.000373134	0	0.000739224	0	SEC31B	NA	NA
10:100488907:C:T	C	T	missense	0.000186567	0	7.46e-05	0	SEC31B	NA	NA
10:100488910:T:C	T	C	missense	0.000373134	0.00144928	6.78e-06	0	SEC31B	NA	NA
10:100488958:G:C	G	C	missense	0.000373134	0.000413907	0	0	SEC31B	NA	NA
10:100489250:A:T	A	T	LoF	0.000186567	0	6.78e-06	0	SEC31B	NA	NA
10:100489286:GCATGACTCACACT:G	GCATGACTCACACT	G	LoF	0.000186567	0	0	0	SEC31B	NA	NA
10:100489316:G:A	G	A	missense	0.000186637	0	0	0	SEC31B	NA	NA
10:100490106:GC:G	GC	G	LoF	0.000373274	0	0	0	SEC31B	NA	NA
10:100490160:G:A	G	A	missense	0.000186706	0	6.78e-06	0	SEC31B	NA	NA
10:100490166:A:G	A	G	missense	0.000932836	0.000207125	0	0	SEC31B	NA	NA
10:100490179:C:T	C	T	missense	0.000186706	0	0	0	SEC31B	NA	NA
10:100490224:T:C	T	C	missense	0.000186637	0	0	0	SEC31B	NA	NA
10:100490304:A:G	A	G	missense	0.000186567	0	0	0	SEC31B	NA	NA
10:100490712:T:C	T	C	missense	0.000559701	0	5.43e-05	0	SEC31B	NA	NA
10:100490747:T:G	T	G	missense	0.000186637	0	0	0	SEC31B	NA	NA
10:100495429:T:C	T	C	missense	0.000373274	0.00041684	0	0	SEC31B	NA	NA
10:100495443:G:T	G	T	missense	0.000186567	0	0	0	SEC31B	NA	NA
10:100496283:C:T	C	T	missense	0.000186567	0	6.78e-06	0	SEC31B	NA	NA
10:100496301:C:T	C	T	missense	0.000373134	0	0.0071818	0	SEC31B	NA	NA
10:100497194:C:T	C	T	missense	0.000186567	0	0	0	SEC31B	NA	NA
10:100497217:CAG:C	CAG	C	LoF	0.000186567	0	0	0	SEC31B	NA	NA
10:100497235:G:GTT	G	GTT	LoF	0.000186567	0	0	0	SEC31B	NA	NA
10:100498033:G:C	G	C	missense	0.000186637	0	0	0	SEC31B	NA	NA
10:100498121:C:T	C	T	missense	0.000373134	0.000414079	6.78e-06	0	SEC31B	NA	NA
10:100498133:C:A	C	A	LoF	0.000373134	0.000413565	0.000271253	0	SEC31B	NA	NA
10:100498154:C:T	C	T	missense	0.000186567	0.000207125	2.71e-05	0	SEC31B	NA	NA
10:100498204:A:G	A	G	missense	0.000186637	0	6.78e-06	0	SEC31B	NA	NA
10:100498804:C:T	C	T	missense	0.000186637	0	0	0	SEC31B	NA	NA
10:100499188:C:T	C	T	missense	0.000186637	0	0	0	SEC31B	NA	NA
10:100499209:G:A	G	A	missense	0.000186637	0	0	0	SEC31B	NA	NA
10:100499234:C:T	C	T	missense	0.0382463	0.0422886	0.0223262	7	SEC31B	NA	NA
10:100502424:G:C	G	C	missense	0.000559701	0	2.71e-05	0	SEC31B	NA	NA
10:100502448:T:A	T	A	missense	0.000186706	0	0	0	SEC31B	NA	NA
10:100505382:T:G	T	G	missense	0.000186567	0	0	0	SEC31B	NA	NA
10:100505426:G:A	G	A	missense	0.218925	0.228916	0.206681	143	SEC31B	NA	NA
10:100506104:C:A	C	A	missense	0.000186567	0.000206954	0	0	SEC31B	NA	NA
10:100506108:C:T	C	T	missense	0.000186567	0	6.78e-06	0	SEC31B	NA	NA
10:100506144:G:A	G	A	missense	0.000186637	0	0	0	SEC31B	NA	NA
10:100506171:A:G	A	G	missense	0.000186567	0	0	0	SEC31B	NA	NA
10:100506195:A:G	A	G	missense	0.000186567	0.000207125	0	0	SEC31B	NA	NA
10:100507988:C:T	C	T	missense	0.000186567	0	6.78e-06	0	SEC31B	NA	NA
10:100507997:G:C	G	C	missense	0.000186567	0.000413907	0	0	SEC31B	NA	NA
10:100508014:C:T	C	T	missense	0.000186567	0	4.07e-05	0	SEC31B	NA	NA
10:100509012:A:C	A	C	missense	0.000186637	0	0	0	SEC31B	NA	NA
10:100509061:G:C	G	C	missense	0.000186567	0	0	0	SEC31B	NA	NA
10:100509064:G:C	G	C	missense	0.000186567	0	0	0	SEC31B	NA	NA
10:100509075:C:T	C	T	missense	0.000746269	0.00145228	8.14e-05	0	SEC31B	NA	NA
10:100509328:C:A	C	A	missense	0.220149	0.230083	0.220398	148	SEC31B	NA	NA
10:100509380:G:A	G	A	missense	0.000373134	0	6.78e-06	0	SEC31B	NA	NA
10:100509382:C:G	C	G	missense	0.000186567	0	0	0	SEC31B	NA	NA
10:100509444:C:T	C	T	missense	0.0011194	0.000829187	0.00305817	0	SEC31B	NA	NA
10:100509449:A:G	A	G	missense	0.220149	0.22978	0.206662	148	SEC31B	NA	NA
10:100509456:C:A	C	A	missense	0.000186567	0	0	0	SEC31B	NA	NA
10:100516140:AG:A	AG	A	LoF	0.000186637	0	0	0	SEC31B	NA	NA
10:100516183:G:C	G	C	missense	0.000746269	0.00165494	7.46e-05	0	SEC31B	NA	NA
10:100516913:A:T	A	T	missense	0.000186567	0	0	0	SEC31B	NA	NA
10:100516914:T:TG	T	TG	LoF	0.000186567	0	0	0	SEC31B	NA	NA
10:100516931:G:A	G	A	missense	0.000186567	0	0	0	SEC31B	NA	NA
10:100516934:C:T	C	T	missense	0.000746547	0.000413736	0	0	NDUFB8	NA	NA
10:100523884:C:T	C	T	missense	0.000373134	0	6.78e-06	0	NDUFB8	NA	NA
10:100523889:C:T	C	T	missense	0.000186567	0	0	0	NDUFB8	NA	NA
10:100523925:G:A	G	A	missense	0.000186567	0	2.03e-05	0	NDUFB8	NA	NA
10:100526422:C:T	C	T	missense	0.000373134	0	0.000895243	0	NDUFB8	NA	NA
10:100526487:T:G	T	G	missense	0.000186567	0	0	0	NDUFB8	NA	NA
10:100526503:T:C	T	C	missense	0.00186706	0.000828844	0	1	NDUFB8	NA	NA
10:100527072:T:C	T	C	missense	0.000186637	0	6.78e-06	0	NDUFB8	NA	NA
10:100529479:G:A	G	A	missense	0.000186706	0	2.71e-05	0	NDUFB8	NA	NA
10:100529848:C:T	C	T	missense	0.000192753	0	0	0	NDUFB8|HIF1AN	NA	NA
10:100535972:C:T	C	T	missense	0.000186706	0	6.78e-06	0	HIF1AN	NA	NA
10:100535978:A:C	A	C	missense	0.000189538	0	6.8e-06	0	HIF1AN	NA	NA
10:100535983:G:A	G	A	missense	0.000186637	0	0	0	HIF1AN	NA	NA
10:100536079:C:G	C	G	missense	0.224981	0.237193	0.204604	142	HIF1AN	NA	NA
10:100536528:A:C	A	C	missense	0.000186567	0	0	0	HIF1AN	NA	NA
10:100536583:G:A	G	A	missense	0.000186706	0	0	0	HIF1AN	NA	NA
10:100540635:T:A	T	A	missense	0.000186567	0	0	0	HIF1AN	NA	NA
10:100540665:G:T	G	T	missense	0.000186567	0	0	0	HIF1AN	NA	NA
10:100545067:G:T	G	T	missense	0.000186567	0	0	0	HIF1AN	NA	NA
10:100548093:G:A	G	A	missense	0.000559701	0	0	0	GTPBP4	NA	NA
10:1005884:G:A	G	A	missense	0.000559701	0.000620861	0	0	GTPBP4	NA	NA
10:1007034:T:C	T	C	missense	0.000186637	0	0	0	GTPBP4	NA	NA
10:1007076:A:T	A	T	missense	0.000186706	0	0	0	PAX2	NA	NA
10:100750815:T:G	T	G	missense	0.000186567	0	0	0	PAX2	NA	NA
10:100750875:G:A	G	A	missense	0.000186567	0	1.36e-05	0	PAX2	NA	NA
10:100779536:C:T	C	T	missense	0.000932836	0	0.000142419	0	PAX2	NA	NA
10:100779544:G:A	G	A	missense	0.000373134	0	0	0	PAX2	NA	NA
10:100779548:C:T	C	T	missense	0.000186567	0	0	0	PAX2	NA	NA
10:100781276:G:C	G	C	missense	0.000186567	0.000207383	6.78e-06	0	PAX2	NA	NA
10:100781278:G:A	G	A	missense	0.000186567	0	6.78e-05	0	PAX2	Uncertain_significance	PAX2:5076
10:100806486:C:T	C	T	missense	0.000186567	0	6.78e-06	0	PAX2	NA	NA
10:100809143:G:A	G	A	missense	0.000746269	0.000415282	0	0	PAX2	NA	NA
10:100809162:C:T	C	T	missense	0.00149309	0	1.36e-05	0	PAX2	Uncertain_significance	PAX2:5076
10:100809227:G:A	G	A	missense	0.000373134	0.000621633	0	0	PAX2	NA	NA
10:100824650:C:T	C	T	missense	0.000186846	0	0	0	PAX2	Uncertain_significance	PAX2:5076
10:100824651:G:A	G	A	missense	0.000186706	0	2.03e-05	0	PAX2	NA	NA
10:100824704:G:A	G	A	missense	0.000186637	0	2.03e-05	0	PAX2|SLF2	Uncertain_significance	PAX2:5076
10:100913147:C:G	C	G	missense	0.000373134	0	0	0	SLF2	NA	NA
10:100913169:C:G	C	G	missense	0.000186567	0	0	0	SLF2	NA	NA
10:100913195:C:T	C	T	missense	0.000373134	0.000206782	0	0	SLF2	NA	NA
10:100916677:G:A	G	A	missense	0.000186567	0	0	0	SLF2	NA	NA
10:100916732:T:C	T	C	missense	0.000373134	0.000620604	2.03e-05	0	SLF2	NA	NA
10:100916738:G:T	G	T	missense	0.000373134	0.00124121	6.78e-06	0	SLF2	NA	NA
10:100916807:A:G	A	G	missense	0.000559701	0.000413907	6.78e-06	0	SLF2	NA	NA
10:100916830:A:T	A	T	missense	0.00223881	0.00207125	0.0004272	0	SLF2	NA	NA
10:100916851:C:T	C	T	missense	0.000186567	0	0	0	SLF2	NA	NA
10:100916945:A:T	A	T	missense	0.000186637	0	0	0	SLF2	NA	NA
10:100916953:C:T	C	T	LoF	0.000186567	0	6.78e-06	0	SLF2	NA	NA
10:100917058:C:T	C	T	missense	0.000186567	0	0	0	SLF2	NA	NA
10:100917073:A:T	A	T	missense	0.000186567	0	2.03e-05	0	SLF2	NA	NA
10:100917175:G:A	G	A	missense	0.000186567	0	0	0	SLF2	NA	NA
10:100917218:G:C	G	C	missense	0.000186637	0	0	0	SLF2	NA	NA
10:100917239:C:T	C	T	missense	0.000559701	0.00166389	0.00822453	0	SLF2	NA	NA
10:100917242:G:C	G	C	missense	0.000373134	0	0	0	SLF2	NA	NA
10:100918394:A:G	A	G	missense	0.000186567	0	0	0	SLF2	NA	NA
10:100924008:G:T	G	T	missense	0.000186706	0	0	0	SLF2	NA	NA
10:100924090:G:T	G	T	missense	0.000186567	0	0	0	SLF2	NA	NA
10:100924145:A:G	A	G	missense	0.000186637	0	0	0	SLF2	NA	NA
10:100924188:C:T	C	T	missense	0.000186567	0	6.78e-06	0	SLF2	NA	NA
10:100924314:A:G	A	G	missense	0.000186637	0.000207383	0	0	SLF2	NA	NA
10:100924433:C:T	C	T	missense	0.000559701	0.000207211	0.000169567	0	SLF2	NA	NA
10:100924515:G:A	G	A	missense	0.000186637	0.000207211	2.03e-05	0	SLF2	NA	NA
10:100924517:T:C	T	C	missense	0.000186567	0	0	0	SLF2	NA	NA
10:100924542:A:G	A	G	missense	0.000373134	0	3.39e-05	0	SLF2	NA	NA
10:100924587:A:G	A	G	missense	0.000186567	0	0	0	SLF2	NA	NA
10:100924595:G:C	G	C	missense	0.00130646	0.001657	0	0	SLF2	NA	NA
10:100924623:C:A	C	A	missense	0.390258	0.418672	0.432783	424	SLF2	NA	NA
10:100924638:G:C	G	C	missense	0.000559701	0	0	0	SLF2	NA	NA
10:100924792:AAG:A	AAG	A	LoF	0.000186567	0	0	0	SLF2	NA	NA
10:100924796:G:A	G	A	missense	0.000932836	0	0	0	SLF2	NA	NA
10:100924899:A:G	A	G	missense	0.0011194	0.00165563	0.00390636	0	SLF2	NA	NA
10:100929398:A:C	A	C	missense	0.000186567	0	1.36e-05	0	SLF2	NA	NA
10:100929831:GAATTTCTAAAGAA:G	GAATTTCTAAAGAA	G	LoF	0.000186567	0	0	0	SLF2	NA	NA
10:100929850:C:T	C	T	missense	0.000186567	0	0	0	SLF2	NA	NA
10:100931040:G:A	G	A	missense	0.000186637	0.000207211	0	0	SLF2	NA	NA
10:100937430:T:C	T	C	missense	0.000186567	0	0	0	SLF2	NA	NA
10:100938675:G:A	G	A	missense	0.000373134	0	0	0	SLF2	NA	NA
10:100938696:C:G	C	G	missense	0.000186567	0	0	0	SLF2	NA	NA
10:100944090:T:C	T	C	missense	0.000186637	0.000413736	0.00181776	0	SLF2	NA	NA
10:100945343:G:A	G	A	missense	0.000186567	0	0	0	SLF2	NA	NA
10:100945375:C:A	C	A	missense	0.000186637	0	0	0	SLF2	NA	NA
10:100945376:G:A	G	A	missense	0.000186567	0.000207125	1.36e-05	0	SLF2	NA	NA
10:100947114:C:G	C	G	missense	0.000186567	0	0	0	SLF2	NA	NA
10:100947818:G:A	G	A	missense	0.000373134	0.000207297	0	0	SLF2	NA	NA
10:100950088:C:T	C	T	missense	0.000559701	0	0	0	SLF2	NA	NA
10:100950151:G:T	G	T	missense	0.000186567	0.000207297	0	0	SLF2	NA	NA
10:100959485:C:T	C	T	missense	0.000186637	0	0.000298418	0	SLF2|SEMA4G	NA	NA
10:100972956:C:A	C	A	missense	0.000186637	0.000207125	0	0	SEMA4G	NA	NA
10:100972971:G:C	G	C	missense	0.000186637	0	0	0	SEMA4G	NA	NA
10:100972982:C:T	C	T	missense	0.000373413	0	0.000271286	0	SEMA4G	NA	NA
10:100972989:C:G	C	G	missense	0.000186637	0.000207297	0	0	SEMA4G	NA	NA
10:100977666:G:A	G	A	missense	0.000186637	0	6.78e-06	0	SEMA4G	NA	NA
10:100977710:C:T	C	T	LoF	0.000186567	0	0	0	SEMA4G|MRPL43	NA	NA
10:100978305:C:G	C	G	missense	0.000373134	0.000207125	0	0	MRPL43|SEMA4G|SEMA4G|SEMA4G|SEMA4G|SEMA4G|SEMA4G|SEMA4G|SEMA4G|MRPL43	NA	NA
10:100978584:G:A	G	A	missense	0.000186776	0	1.36e-05	0	MRPL43|SEMA4G|SEMA4G|SEMA4G|SEMA4G|SEMA4G|SEMA4G|SEMA4G|SEMA4G|MRPL43	NA	NA
10:100978939:G:A	G	A	missense	0.000186567	0.00041425	0	0	MRPL43|SEMA4G|SEMA4G|SEMA4G|SEMA4G|SEMA4G|SEMA4G|SEMA4G|SEMA4G|MRPL43	NA	NA
10:100979111:G:A	G	A	missense	0.000186637	0	0	0	MRPL43|SEMA4G|SEMA4G|SEMA4G|SEMA4G|SEMA4G|SEMA4G|SEMA4G|SEMA4G|MRPL43	NA	NA
10:100979855:C:G	C	G	missense	0.00055991	0.000414079	0.000298398	0	MRPL43|SEMA4G|SEMA4G|SEMA4G|SEMA4G|SEMA4G|SEMA4G|SEMA4G|SEMA4G|MRPL43	NA	NA
10:100979910:C:T	C	T	missense	0.000186637	0	0	0	MRPL43|SEMA4G|SEMA4G|SEMA4G|SEMA4G|SEMA4G|SEMA4G|SEMA4G|SEMA4G|MRPL43	NA	NA
10:100979950:G:C	G	C	missense	0.000186567	0.000621891	0	0	MRPL43|SEMA4G|SEMA4G|SEMA4G|SEMA4G|SEMA4G|SEMA4G|SEMA4G|SEMA4G|MRPL43	NA	NA
10:100980246:C:T	C	T	missense	0.000186567	0	0	0	MRPL43|SEMA4G|SEMA4G|SEMA4G|SEMA4G|SEMA4G|SEMA4G|SEMA4G|SEMA4G|MRPL43	NA	NA
10:100980261:G:A	G	A	missense	0.000186637	0.000206868	0.000155985	0	MRPL43|SEMA4G|SEMA4G|SEMA4G|SEMA4G|SEMA4G|SEMA4G|SEMA4G|SEMA4G|MRPL43	NA	NA
10:100980269:C:T	C	T	missense	0.000373274	0.000826788	0.000752787	0	MRPL43|SEMA4G|SEMA4G|SEMA4G|SEMA4G|SEMA4G|SEMA4G|SEMA4G|SEMA4G|MRPL43	NA	NA
10:100980321:A:G	A	G	missense	0.000186776	0	0	0	MRPL43|SEMA4G|SEMA4G|SEMA4G|SEMA4G|SEMA4G|SEMA4G|SEMA4G|SEMA4G|MRPL43	NA	NA
10:100980601:G:A	G	A	missense	0.00205224	0.00227649	9.49e-05	0	MRPL43|SEMA4G|SEMA4G|SEMA4G|SEMA4G|SEMA4G|SEMA4G|SEMA4G|SEMA4G|MRPL43	NA	NA
10:100983340:C:T	C	T	missense	0.000559701	0	2.03e-05	0	MRPL43|SEMA4G|SEMA4G|SEMA4G|SEMA4G|SEMA4G|SEMA4G|SEMA4G|SEMA4G|MRPL43	NA	NA
10:100983388:C:T	C	T	missense	0.000186567	0	0.0012479	0	MRPL43|SEMA4G|SEMA4G|SEMA4G|SEMA4G|SEMA4G|SEMA4G|SEMA4G|SEMA4G|MRPL43	NA	NA
10:100983389:G:A	G	A	missense	0.000186567	0	0	0	MRPL43|SEMA4G|SEMA4G|SEMA4G|SEMA4G|SEMA4G|SEMA4G|SEMA4G|SEMA4G|MRPL43	NA	NA
10:100983446:G:A	G	A	missense	0.000373134	0	2.71e-05	0	MRPL43|SEMA4G|SEMA4G|SEMA4G|SEMA4G|SEMA4G|SEMA4G|SEMA4G|SEMA4G|MRPL43	NA	NA
10:100983533:G:A	G	A	missense	0.002053	0.00124172	2.03e-05	1	MRPL43|SEMA4G|SEMA4G|SEMA4G|SEMA4G|SEMA4G|SEMA4G|SEMA4G|SEMA4G|MRPL43	NA	NA
10:100983625:C:T	C	T	missense	0.000186567	0.000206782	0	0	MRPL43|SEMA4G|SEMA4G|SEMA4G|SEMA4G|SEMA4G|SEMA4G|SEMA4G|SEMA4G|MRPL43	NA	NA
10:100983653:C:G	C	G	missense	0.000186637	0	0	0	MRPL43|SEMA4G|SEMA4G|SEMA4G|SEMA4G|SEMA4G|SEMA4G|SEMA4G|SEMA4G|MRPL43	NA	NA
10:100983667:G:A	G	A	missense	0.000186567	0.000620861	0.000671332	0	MRPL43|SEMA4G|SEMA4G|SEMA4G|SEMA4G|SEMA4G|SEMA4G|SEMA4G|SEMA4G|MRPL43	NA	NA
10:100983737:G:A	G	A	missense	0.00485075	0.00952381	0.020427	0	MRPL43|SEMA4G|SEMA4G|SEMA4G|SEMA4G|SEMA4G|SEMA4G|SEMA4G|SEMA4G|MRPL43	NA	NA
10:100983761:G:A	G	A	missense	0.000186637	0	0.001302	0	MRPL43|SEMA4G|SEMA4G|SEMA4G|SEMA4G|SEMA4G|SEMA4G|SEMA4G|SEMA4G|MRPL43	NA	NA
10:100983842:A:G	A	G	missense	0.00130597	0.000414422	0.000440863	0	MRPL43|SEMA4G|SEMA4G|SEMA4G|SEMA4G|SEMA4G|SEMA4G|SEMA4G|SEMA4G|MRPL43	NA	NA
10:100983871:T:C	T	C	missense	0.000186567	0	0	0	MRPL43|SEMA4G|SEMA4G|SEMA4G|SEMA4G|SEMA4G|SEMA4G|SEMA4G|SEMA4G|MRPL43	NA	NA
10:100983899:CCCCAG:C	CCCCAG	C	LoF	0.000939144	0	0.000224703	0	MRPL43|SEMA4G|SEMA4G|SEMA4G|SEMA4G|SEMA4G|SEMA4G|SEMA4G|SEMA4G|MRPL43	NA	NA
10:100983908:CACCA:C	CACCA	C	LoF	0.000938086	0.000428449	0.000305358	0	MRPL43|SEMA4G|SEMA4G|SEMA4G|SEMA4G|SEMA4G|SEMA4G|SEMA4G|SEMA4G|MRPL43	NA	NA
10:100984069:C:T	C	T	missense	0.000186567	0	6.78e-06	0	MRPL43|SEMA4G|SEMA4G|SEMA4G|SEMA4G|SEMA4G|SEMA4G|SEMA4G|SEMA4G|MRPL43	NA	NA
10:100984070:G:A	G	A	missense	0.000373134	0	6.78e-06	0	MRPL43|SEMA4G|SEMA4G|SEMA4G|SEMA4G|SEMA4G|SEMA4G|SEMA4G|SEMA4G|MRPL43	NA	NA
10:100984108:C:A	C	A	missense	0.000186567	0	0	0	MRPL43|SEMA4G|SEMA4G|SEMA4G|SEMA4G|SEMA4G|SEMA4G|SEMA4G|SEMA4G|TWNK	NA	NA
10:100993313:G:A	G	A	missense	0.000186567	0	0	0	TWNK|LZTS2	NA	NA
10:101002674:C:T	C	T	missense	0.000186567	0	0.000535768	0	LZTS2	NA	NA
10:101002686:C:T	C	T	missense	0.000186567	0	0	0	LZTS2	NA	NA
10:101002729:G:A	G	A	missense	0.000186567	0	0	0	LZTS2	NA	NA
10:101002825:G:A	G	A	missense	0.000373134	0.000207211	6.78e-06	0	LZTS2	NA	NA
10:101002870:G:A	G	A	missense	0.000186567	0.000206868	2.03e-05	0	LZTS2	NA	NA
10:101002902:G:A	G	A	missense	0.000186567	0	6.78e-06	0	LZTS2	NA	NA
10:101002926:G:A	G	A	missense	0.000186567	0	0	0	LZTS2	NA	NA
10:101003559:A:G	A	G	missense	0.000186567	0.000828844	0	0	LZTS2	NA	NA
10:101003565:G:A	G	A	missense	0.000186567	0	2.71e-05	0	LZTS2	NA	NA
10:101003573:C:G	C	G	missense	0.000186567	0	0	0	LZTS2	NA	NA
10:101003600:C:T	C	T	missense	0.000746547	0.00103563	0.000447561	0	LZTS2	NA	NA
10:101003601:G:A	G	A	missense	0.000186637	0	6.78e-06	0	LZTS2	NA	NA
10:101003609:G:A	G	A	missense	0.000186567	0	7.46e-05	0	LZTS2	NA	NA
10:101003628:G:T	G	T	missense	0.000186567	0	0	0	LZTS2	NA	NA
10:101003637:C:T	C	T	missense	0.000746269	0.000413565	1.36e-05	0	LZTS2	NA	NA
10:101003831:G:A	G	A	missense	0.000932836	0.000206782	0	0	LZTS2	NA	NA
10:101003859:G:A	G	A	missense	0.00205224	0.00124069	1.36e-05	0	LZTS2	NA	NA
10:101003870:C:T	C	T	missense	0.000373134	0	0	0	LZTS2	NA	NA
10:101003961:G:A	G	A	missense	0.000186567	0	1.36e-05	0	LZTS2	NA	NA
10:101005471:G:A	G	A	missense	0.000373134	0	0.000332312	0	LZTS2	NA	NA
10:101005484:G:A	G	A	LoF	0.000186567	0	0	0	LZTS2	NA	NA
10:101005545:G:A	G	A	missense	0.000559701	0.000206954	1.36e-05	0	LZTS2	NA	NA
10:101005593:C:T	C	T	missense	0.000186567	0	0.000217023	0	LZTS2	NA	NA
10:101005594:G:A	G	A	missense	0.000932836	0.000828157	8.14e-05	0	LZTS2	NA	NA
10:101005614:G:A	G	A	missense	0.000186567	0.000620091	0	0	LZTS2	NA	NA
10:101005633:G:A	G	A	missense	0.000746269	0.00103348	2.71e-05	0	LZTS2	NA	NA
10:101005714:AG:A	AG	A	LoF	0.000186637	0	0	0	LZTS2	NA	NA
10:101006612:T:C	T	C	missense	0.000186567	0.000414766	0	0	LZTS2	NA	NA
10:101006630:G:A	G	A	missense	0.000186567	0	1.36e-05	0	LZTS2	NA	NA
10:101006653:G:A	G	A	missense	0.000186567	0.000620347	6.78e-06	0	LZTS2	NA	NA
10:101006702:G:A	G	A	missense	0.000186706	0.000207297	0	0	LZTS2	NA	NA
10:101006770:C:T	C	T	missense	0.000186637	0	2.03e-05	0	LZTS2	NA	NA
10:101006864:G:A	G	A	missense	0.000186637	0.000207039	6.78e-06	0	LZTS2	NA	NA
10:101006893:C:T	C	T	missense	0.000373274	0.000621633	2.03e-05	0	LZTS2	NA	NA
10:101006918:G:A	G	A	missense	0.000186567	0	5.43e-05	0	LZTS2	NA	NA
10:101006935:C:T	C	T	missense	0.000373274	0.000827815	0.00168889	0	LZTS2	NA	NA
10:101006984:A:G	A	G	missense	0.0016791	0.00165494	0	0	LZTS2	NA	NA
10:101006992:C:T	C	T	missense	0.000186567	0	0	0	LZTS2	NA	NA
10:101006993:G:A	G	A	missense	0.000746547	0.000413907	0.000339121	0	LZTS2	NA	NA
10:101007070:C:G	C	G	missense	0.000186567	0	0	0	LZTS2	NA	NA
10:101007152:C:T	C	T	missense	0.000186567	0	1.36e-05	0	LZTS2|PDZD7	NA	NA
10:101018126:T:A	T	A	missense	0.000186567	0.000206868	0	0	PDZD7	NA	NA
10:101018172:G:T	G	T	missense	0.000186637	0	0	0	PDZD7	NA	NA
10:101018216:T:C	T	C	missense	0.000186637	0	0	0	PDZD7	NA	NA
10:101018221:A:G	A	G	missense	0.000186567	0	0	0	PDZD7	NA	NA
10:101018249:T:C	T	C	missense	0.000186637	0	1.36e-05	0	PDZD7	NA	NA
10:101018254:C:T	C	T	missense	0.000186567	0.000413907	0	0	PDZD7	NA	NA
10:101018997:C:G	C	G	missense	0.000186567	0	0	0	PDZD7	Uncertain_significance	PDZD7:79955
10:101019038:T:C	T	C	missense	0.000186567	0	6.78e-06	0	PDZD7	NA	NA
10:101019067:C:T	C	T	missense	0.000186567	0.000413565	0.000264482	0	PDZD7	Uncertain_significance	PDZD7:79955
10:101019068:C:G	C	G	missense	0.000373134	0	1.36e-05	0	PDZD7	NA	NA
10:101019077:C:T	C	T	missense	0.000186567	0	0	0	PDZD7	NA	NA
10:101019083:C:T	C	T	missense	0.000186567	0	0	0	PDZD7	NA	NA
10:101019092:C:A	C	A	missense	0.000186567	0	0	0	PDZD7	NA	NA
10:101019118:G:C	G	C	missense	0.000186637	0	0	0	PDZD7	NA	NA
10:101019167:T:C	T	C	missense	0.000373134	0.000206782	0	0	PDZD7	NA	NA
10:101019175:C:T	C	T	missense	0.0016791	0.00206868	0.00170199	0	PDZD7	NA	NA
10:101019187:G:A	G	A	missense	0.000186567	0	0	0	PDZD7	NA	NA
10:101019188:G:A	G	A	missense	0.000746269	0.000413736	0	0	PDZD7	NA	NA
10:101019202:A:T	A	T	missense	0.000186637	0	0	0	PDZD7	NA	NA
10:101020621:G:A	G	A	LoF	0.000373134	0.000207125	6.78e-06	0	PDZD7	NA	NA
10:101020624:C:A	C	A	missense	0.000186637	0	0	0	PDZD7	NA	NA
10:101020672:C:T	C	T	missense	0.000373413	0	0.000101742	0	PDZD7	Uncertain_significance	PDZD7:79955
10:101021859:A:C	A	C	missense	0.000560957	0.000207383	0	0	PDZD7	NA	NA
10:101022243:C:T	C	T	missense	0.000746269	0	6.78e-06	0	PDZD7	Uncertain_significance	PDZD7:79955
10:101022249:G:A	G	A	missense	0.000186567	0	2.03e-05	0	PDZD7	NA	NA
10:101022345:C:T	C	T	missense	0.000186637	0	2.03e-05	0	PDZD7	NA	NA
10:101022365:C:A	C	A	missense	0.000373413	0	0	0	PDZD7	NA	NA
10:101022384:C:T	C	T	missense	0.000373134	0	0	0	PDZD7	NA	NA
10:101023439:G:A	G	A	missense	0.000560119	0	9.5e-05	0	PDZD7	Uncertain_significance	PDZD7:79955
10:101023505:C:T	C	T	missense	0.000186706	0	2.71e-05	0	PDZD7	NA	NA
10:101024032:C:T	C	T	missense	0.000186567	0	2.03e-05	0	PDZD7	NA	NA
10:101030008:T:G	T	G	missense	0.000197628	0	2.12e-05	0	PDZD7	NA	NA
10:101030123:T:C	T	C	missense	0.000186706	0	0	0	PDZD7	NA	NA
10:101030167:C:T	C	T	missense	0.00261194	0.00248139	0	0	PDZD7	NA	NA
10:101030174:C:T	C	T	missense	0.000186637	0	0	0	PDZD7	NA	NA
10:101030204:C:A	C	A	missense	0.000186567	0	0	0	PDZD7|SFXN3	NA	NA
10:101037205:T:C	T	C	LoF	0.000186637	0.00041511	0.000474872	0	SFXN3	NA	NA
10:101038644:G:A	G	A	missense	0.000373274	0.000828844	0.00252926	0	SFXN3	NA	NA
10:101039215:C:T	C	T	LoF	0.000373274	0.000207297	6.78e-06	0	SFXN3	NA	NA
10:101039507:C:G	C	G	missense	0.000186567	0	0.0128176	0	SFXN3	NA	NA
10:101039553:G:A	G	A	missense	0.00205224	0.00103605	2.03e-05	0	SFXN3|GTPBP4	NA	NA
10:1010434:A:G	A	G	missense	0.000373134	0	0	0	KAZALD1	NA	NA
10:101062671:C:T	C	T	missense	0.000186567	0.000413565	0	0	KAZALD1	NA	NA
10:101062818:T:G	T	G	missense	0.00130597	0.00227649	0.00438769	0	KAZALD1	NA	NA
10:101063100:T:C	T	C	missense	0.000186567	0.000206868	0	0	KAZALD1	NA	NA
10:101064285:A:T	A	T	missense	0.000373134	0.000207039	0	0	KAZALD1	NA	NA
10:101064297:A:G	A	G	missense	0.000186637	0.000206954	0	0	KAZALD1	NA	NA
10:101064525:G:C	G	C	missense	0.000186567	0.000206954	6.78e-06	0	KAZALD1	NA	NA
10:101064535:G:A	G	A	missense	0.0132463	0.0130381	0.0330259	1	KAZALD1	NA	NA
10:101064592:C:G	C	G	missense	0.371221	0.635102	0.635744	1070	KAZALD1	NA	NA
10:101064610:A:G	A	G	missense	0.000933184	0	4.75e-05	0	KAZALD1	NA	NA
10:101064859:G:A	G	A	missense	0.00186637	0.000621118	5.42e-05	0	KAZALD1|TLX1	NA	NA
10:101131633:G:A	G	A	missense	0.0169839	0.0196443	0.00806397	2	TLX1|TLX1NB|TLX1	NA	NA
10:101131702:C:T	C	T	missense	0.00223964	0.00103434	0	0	TLX1|TLX1NB|TLX1	NA	NA
10:101131753:C:A	C	A	missense	0.000373413	0.000414422	0	0	TLX1|TLX1NB|TLX1	NA	NA
10:101131755:G:C	G	C	missense	0.000186706	0	0	0	TLX1|TLX1NB|TLX1	NA	NA
10:101131821:A:G	A	G	missense	0.000186916	0	0	0	TLX1|TLX1NB|TLX1	NA	NA
10:101131828:C:T	C	T	missense	0.000373552	0.000207469	1.36e-05	0	TLX1|TLX1NB|TLX1	NA	NA
10:101131876:G:A	G	A	missense	0.000186706	0	0	0	TLX1|TLX1NB|TLX1	NA	NA
10:101131923:G:A	G	A	missense	0.00429104	0.00558313	0.020681	0	TLX1|TLX1NB|TLX1	NA	NA
10:101132026:C:A	C	A	missense	0.000186567	0	0	0	TLX1|TLX1NB|TLX1	NA	NA
10:101132032:C:T	C	T	missense	0.000186567	0	0	0	TLX1|TLX1NB|TLX1	NA	NA
10:101132088:T:A	T	A	missense	0.000932836	0.000414938	5.43e-05	0	TLX1|TLX1NB|TLX1	NA	NA
10:101134215:G:T	G	T	missense	0.000187126	0	0	0	TLX1|TLX1NB|TLX1	NA	NA
10:101134333:G:A	G	A	missense	0.000186567	0	0	0	TLX1|TLX1NB|TLX1	NA	NA
10:101134334:C:A	C	A	missense	0.000186567	0	0	0	TLX1|TLX1NB|LBX1	NA	NA
10:101227362:G:A	G	A	missense	0.000186567	0	0	0	LBX1	NA	NA
10:101227385:G:A	G	A	missense	0.000186567	0	0	0	LBX1	NA	NA
10:101227403:G:T	G	T	missense	0.000559701	0.000206868	0.000352667	0	LBX1	NA	NA
10:101227410:C:T	C	T	missense	0.000186637	0	0	0	LBX1	NA	NA
10:101227427:G:A	G	A	missense	0.000559701	0.0008285	0	0	LBX1	NA	NA
10:101228548:C:G	C	G	missense	0.000746269	0	0	0	LBX1	NA	NA
10:101228620:G:T	G	T	missense	0.000186567	0.000206954	0	0	LBX1	NA	NA
10:101228745:G:A	G	A	missense	0.000186637	0	6.78e-06	0	LBX1	NA	NA
10:101228748:A:C	A	C	missense	0.000186567	0	0	0	GTPBP4	NA	NA
10:1012520:A:G	A	G	missense	0.000373274	0	0	0	GTPBP4	NA	NA
10:1012616:A:G	A	G	missense	0.000746269	0.000206782	0	0	BTRC	NA	NA
10:101430435:G:A	G	A	missense	0.000559701	0.000414938	1.36e-05	0	BTRC	NA	NA
10:101430438:C:T	C	T	missense	0.000373134	0	0	0	BTRC	NA	NA
10:101461990:G:A	G	A	missense	0.000186637	0	0	0	BTRC	NA	NA
10:101521652:A:G	A	G	missense	0.000186567	0	0	0	BTRC	NA	NA
10:101521855:A:G	A	G	missense	0.000186567	0	1.36e-05	0	BTRC	NA	NA
10:101526016:G:A	G	A	missense	0.000186567	0	2.03e-05	0	BTRC	NA	NA
10:101526039:A:G	A	G	missense	0.000186637	0	0	0	BTRC	NA	NA
10:101526042:A:G	A	G	missense	0.000186637	0	0	0	BTRC	NA	NA
10:101532350:G:A	G	A	missense	0.000559701	0.000207469	8.82e-05	0	BTRC	NA	NA
10:101532386:A:G	A	G	missense	0.000186567	0	0	0	BTRC	NA	NA
10:101532983:G:T	G	T	missense	0.000186637	0	0	0	BTRC	NA	NA
10:101534809:A:G	A	G	missense	0.000186567	0	0	0	BTRC	NA	NA
10:101534842:G:A	G	A	missense	0.000186567	0	0	0	BTRC	NA	NA
10:101538342:G:T	G	T	missense	0.00541045	0.00435143	0.0311911	0	BTRC	NA	NA
10:101538361:G:A	G	A	missense	0.000186567	0.000207297	0.000149217	0	BTRC	NA	NA
10:101550817:C:A	C	A	missense	0.00261292	0.00352844	0.00176341	0	BTRC	NA	NA
10:101550823:G:T	G	T	missense	0.000932836	0.00103993	0	0	BTRC|POLL	NA	NA
10:101579464:G:A	G	A	missense	0.000186637	0.000208073	5.43e-05	0	POLL	NA	NA
10:101579479:G:A	G	A	LoF	0.00055991	0.000415973	0	0	POLL	NA	NA
10:101579527:G:A	G	A	missense	0.000186567	0	0	0	POLL	NA	NA
10:101579557:C:T	C	T	missense	0.000186567	0	0	0	POLL	NA	NA
10:101579568:C:T	C	T	missense	0.000186567	0.000622924	6.78e-06	0	POLL	NA	NA
10:101579694:T:C	T	C	missense	0.000186637	0.000207641	0	0	POLL	NA	NA
10:101579718:C:T	C	T	missense	0.000373134	0.000207211	6.78e-06	0	POLL	NA	NA
10:101579722:G:A	G	A	missense	0.000186637	0	2.04e-05	0	POLL	NA	NA
10:101579731:G:A	G	A	missense	0.000186567	0.000207555	8.82e-05	0	POLL	NA	NA
10:101579778:C:T	C	T	missense	0.000373134	0.000414594	0.000108503	0	POLL	NA	NA
10:101580286:C:T	C	T	missense	0.000186567	0	6.78e-06	0	POLL	NA	NA
10:101580290:G:A	G	A	missense	0.000373274	0.000206782	2.03e-05	0	POLL	NA	NA
10:101580299:G:A	G	A	missense	0.0914179	0.116356	0.162452	34	POLL	NA	NA
10:101580347:T:C	T	C	missense	0.000186567	0	0	0	POLL	NA	NA
10:101580371:C:T	C	T	missense	0.00485256	0.00517384	6.78e-06	1	POLL	NA	NA
10:101580416:C:G	C	G	missense	0.000932836	0.0010352	0	0	POLL	NA	NA
10:101582783:C:A	C	A	missense	0.000186567	0	0	0	POLL	NA	NA
10:101582801:G:A	G	A	missense	0.000186567	0	2.03e-05	0	POLL	NA	NA
10:101582822:G:A	G	A	missense	0.000186567	0	6.78e-06	0	POLL	NA	NA
10:101582884:C:A	C	A	missense	0.000186567	0	0	0	POLL	NA	NA
10:101582891:C:T	C	T	missense	0.000186706	0	0.000983518	0	POLL	NA	NA
10:101583593:T:C	T	C	missense	0.000186567	0.000207297	0	0	POLL	NA	NA
10:101583650:C:T	C	T	missense	0.000186637	0	6.78e-06	0	POLL	NA	NA
10:101583670:A:C	A	C	missense	0.00410448	0.00351676	0	0	POLL	NA	NA
10:101583678:C:T	C	T	missense	0.000186567	0	0	0	POLL	NA	NA
10:101584609:G:A	G	A	missense	0.000186637	0.000621891	1.36e-05	0	POLL	NA	NA
10:101584642:T:C	T	C	missense	0.000559701	0	6.78e-06	0	POLL	NA	NA
10:101584832:T:G	T	G	missense	0.037542	0.0404564	0.0777612	4	POLL	NA	NA
10:101585386:G:A	G	A	missense	0.000559701	0.00103648	6.78e-06	0	POLL	NA	NA
10:101585892:A:G	A	G	missense	0.000186567	0	0	0	POLL	NA	NA
10:101585986:G:A	G	A	missense	0.000373274	0	2.71e-05	0	POLL	NA	NA
10:101585992:C:T	C	T	missense	0.000186567	0	6.78e-06	0	POLL	NA	NA
10:101586103:G:A	G	A	missense	0.0029873	0.000621118	0.000834113	1	POLL	NA	NA
10:101586127:C:T	C	T	missense	0.000186567	0	0	0	POLL	NA	NA
10:101586138:C:T	C	T	missense	0.000186567	0	0.000352662	0	POLL	NA	NA
10:101586156:T:C	T	C	missense	0.000373134	0.000208247	4.75e-05	0	POLL	NA	NA
10:101587329:G:A	G	A	missense	0.000186776	0	0	0	POLL	NA	NA
10:101587343:G:GA	G	GA	LoF	0.000186637	0	0	0	POLL|DPCD	NA	NA
10:101594724:C:T	C	T	missense	0.000186637	0	2.71e-05	0	DPCD	NA	NA
10:101600749:C:T	C	T	missense	0.000186567	0	6.78e-06	0	DPCD	NA	NA
10:101600795:T:A	T	A	missense	0.000186776	0	0	0	DPCD	NA	NA
10:101601203:C:T	C	T	missense	0.000186567	0	0	0	DPCD	NA	NA
10:101601215:C:T	C	T	missense	0.000186567	0	6.78e-06	0	DPCD	NA	NA
10:101601245:C:T	C	T	missense	0.000373274	0	0	0	DPCD	NA	NA
10:101601279:A:G	A	G	missense	0.000560119	0	0	0	DPCD	NA	NA
10:101601305:C:T	C	T	missense	0.000186637	0	6.1e-05	0	DPCD	NA	NA
10:101601306:G:A	G	A	missense	0.000186637	0	1.36e-05	0	DPCD	NA	NA
10:101605181:G:A	G	A	missense	0.000186567	0	0.00189214	0	DPCD|FBXW4	NA	NA
10:101611371:A:G	A	G	missense	0.000186567	0.000207125	0	0	FBXW4	NA	NA
10:101611397:G:A	G	A	missense	0.000373274	0	0	0	FBXW4	NA	NA
10:101611628:G:T	G	T	missense	0.000186567	0	6.78e-06	0	FBXW4	NA	NA
10:101611648:G:A	G	A	missense	0.000186567	0	0	0	FBXW4	NA	NA
10:101611672:C:T	C	T	missense	0.000186567	0	6.78e-06	0	FBXW4	NA	NA
10:101612365:G:A	G	A	missense	0.000186637	0	1.36e-05	0	FBXW4	NA	NA
10:101612454:C:T	C	T	missense	0.000186567	0	0	0	FBXW4	NA	NA
10:101672994:G:A	G	A	missense	0.000186637	0	4.75e-05	0	FBXW4	NA	NA
10:101673534:C:T	C	T	missense	0.000186567	0.000207039	0.00029164	0	FBXW4	NA	NA
10:101673549:C:T	C	T	missense	0.000186567	0	0	0	FBXW4	NA	NA
10:101676345:A:C	A	C	missense	0.000186706	0	0	0	FBXW4	NA	NA
10:101676378:G:A	G	A	missense	0.000186637	0.000416146	2.71e-05	0	FBXW4	NA	NA
10:101676414:C:T	C	T	missense	0.000186567	0.00041425	0	0	FBXW4	NA	NA
10:101694420:G:A	G	A	missense	0.000186567	0	0	0	FBXW4	NA	NA
10:101694430:TC:T	TC	T	LoF	0.000560329	0	0	0	FBXW4	NA	NA
10:101694436:G:A	G	A	missense	0.000373413	0	0	0	FBXW4	NA	NA
10:101694554:C:T	C	T	LoF	0.000186637	0	0	0	FBXW4	NA	NA
10:101694595:G:A	G	A	missense	0.000186637	0	1.36e-05	0	FBXW4	NA	NA
10:101694634:C:G	C	G	missense	0.0501866	0.0380795	0.0145208	8	FBXW4	Benign	FBXW4:6468|LOC130004563:130004563
10:101694636:GC:G	GC	G	LoF	0.000186567	0	0	0	FBXW4	NA	NA
10:101694645:A:T	A	T	missense	0.0876963	0.117573	0.153184	36	FBXW4	Benign	FBXW4:6468|LOC130004563:130004563
10:101694648:C:T	C	T	missense	0.000186637	0	6.78e-06	0	FBXW4	NA	NA
10:101694664:C:A	C	A	missense	0.000186567	0	0	0	FBXW4	NA	NA
10:101694666:G:T	G	T	missense	0.0501866	0.0379511	0.0145584	8	FBXW4	Benign	FBXW4:6468|LOC130004563:130004563
10:101694772:C:T	C	T	missense	0.000186637	0	0	0	FBXW4	NA	NA
10:101694790:C:A	C	A	missense	0.000186567	0	0	0	FBXW4	NA	NA
10:101694832:C:G	C	G	missense	0.000186567	0	0	0	FBXW4	NA	NA
10:101694963:C:T	C	T	missense	0.000186567	0	0	0	FBXW4	NA	NA
10:101694972:G:A	G	A	missense	0.00429425	0.0045719	0.00359639	0	FBXW4	NA	NA
10:101695077:G:A	G	A	missense	0.000932836	0.000207469	0	0	FBXW4|FGF8	NA	NA
10:101770336:G:A	G	A	missense	0.000186567	0	0	0	FGF8	NA	NA
10:101770347:C:T	C	T	LoF	0.000186567	0	0	0	FGF8	NA	NA
10:101770372:C:T	C	T	missense	0.000186567	0	0	0	FGF8	NA	NA
10:101770378:G:A	G	A	missense	0.00261194	0.00207039	0.000115284	0	FGF8	NA	NA
10:101770387:G:A	G	A	missense	0.000186567	0	1.36e-05	0	FGF8	NA	NA
10:101770463:C:T	C	T	missense	0.000186637	0.000206782	0	0	FGF8	NA	NA
10:101770468:C:T	C	T	missense	0.000186567	0	1.36e-05	0	FGF8	NA	NA
10:101771521:C:T	C	T	missense	0.000186706	0	0	0	FGF8	NA	NA
10:101775156:G:A	G	A	missense	0.00130646	0.000827472	3.39e-05	0	FGF8	NA	NA
10:101775209:G:A	G	A	missense	0.000373134	0.00144808	0.000822313	0	FGF8|OGA	NA	NA
10:101799092:C:T	C	T	missense	0.000932836	0.000621375	0.000162776	0	OGA	NA	NA
10:101799291:C:T	C	T	missense	0.000373274	0.000622148	0	0	OGA	NA	NA
10:101799371:G:A	G	A	missense	0.000186567	0	0	0	OGA	NA	NA
10:101803757:TC:T	TC	T	LoF	0.000186567	0	0	0	OGA	NA	NA
10:101813578:T:A	T	A	missense	0.000186567	0.000206697	0	0	OGA	NA	NA
10:101817872:C:T	C	T	missense	0.00391791	0.004756	0.00442814	0	OGA	NA	NA
10:101817898:G:C	G	C	missense	0.000186567	0	0	0	OGA	NA	NA
10:101817964:T:C	T	C	missense	0.000186567	0	0	0	OGA	NA	NA
10:101817967:G:C	G	C	missense	0.000186567	0.000207125	0	0	OGA|KCNIP2	NA	NA
10:101827935:G:A	G	A	missense	0.000186637	0	6.78e-06	0	KCNIP2|KCNIP2-AS1|KCNIP2	NA	NA
10:101828680:A:G	A	G	missense	0.000186637	0	0	0	KCNIP2|KCNIP2-AS1|KCNIP2	NA	NA
10:101829113:G:A	G	A	missense	0.000186567	0	0.00050864	0	KCNIP2	NA	NA
10:101843495:C:T	C	T	LoF	0.000186567	0	0	0	KCNIP2	NA	NA
10:101843553:G:A	G	A	missense	0.000373134	0.000621375	0	0	KCNIP2|ARMH3	NA	NA
10:101849793:C:T	C	T	missense	0.000559701	0.000413394	0	0	ARMH3	NA	NA
10:101849830:G:T	G	T	missense	0.000373134	0.000413907	0	0	ARMH3	NA	NA
10:101956651:G:A	G	A	missense	0.000186567	0	0	0	GTPBP4	NA	NA
10:1019581:C:T	C	T	missense	0.000186637	0.000414766	5.43e-05	0	IDI2|GTPBP4	NA	NA
10:1019582:G:A	G	A	missense	0.000186637	0	1.36e-05	0	IDI2|ARMH3	NA	NA
10:101975227:G:A	G	A	missense	0.000559701	0.0002079	0.000189949	0	ARMH3	NA	NA
10:101975283:A:G	A	G	missense	0.000186567	0	0	0	ARMH3	NA	NA
10:101992035:T:C	T	C	missense	0.000186637	0	0	0	ARMH3	NA	NA
10:102001984:C:A	C	A	missense	0.000186567	0	0	0	ARMH3	NA	NA
10:102002030:G:C	G	C	missense	0.000186567	0	0	0	ARMH3	NA	NA
10:102006554:G:A	G	A	missense	0.000559701	0.000414766	0.00431315	0	ARMH3	NA	NA
10:102009976:C:A	C	A	LoF	0.000186567	0	0	0	ARMH3	NA	NA
10:102023524:C:T	C	T	missense	0.000186637	0.000414079	6.78e-06	0	ARMH3	NA	NA
10:102023532:T:C	T	C	missense	0.000186567	0	0	0	ARMH3	NA	NA
10:102023732:G:T	G	T	missense	0.000186567	0	0	0	ARMH3	NA	NA
10:102029534:A:G	A	G	missense	0.000186567	0	1.36e-05	0	ARMH3	NA	NA
10:102040095:C:T	C	T	missense	0.000186567	0	1.36e-05	0	HPS6	NA	NA
10:102065728:C:G	C	G	missense	0.000373134	0	2.71e-05	0	HPS6	NA	NA
10:102065732:G:A	G	A	LoF	0.000186567	0	0	0	HPS6	NA	NA
10:102065859:G:C	G	C	missense	0.000186567	0.000206954	0	0	HPS6	NA	NA
10:102065872:C:T	C	T	missense	0.000559701	0.00103477	0.00301131	0	HPS6	Benign	HPS6:79803
10:102065883:C:T	C	T	missense	0.000186567	0	0	0	HPS6	NA	NA
10:102066057:G:T	G	T	missense	0.000186567	0	0	0	HPS6	NA	NA
10:102066096:A:G	A	G	missense	0.000186567	0.000206868	0	0	HPS6	NA	NA
10:102066103:C:G	C	G	missense	0.000373134	0	0	0	HPS6	NA	NA
10:102066172:T:G	T	G	missense	0.00876866	0.0146876	0.00594116	0	HPS6	Benign/Likely_benign	HPS6:79803
10:102066188:T:A	T	A	missense	0.000373134	0	0	0	HPS6	NA	NA
10:102066240:C:T	C	T	LoF	0.000186567	0	0	0	HPS6	NA	NA
10:102066243:G:A	G	A	missense	0.000559701	0	0	0	HPS6	Uncertain_significance	HPS6:79803
10:102066253:G:A	G	A	missense	0.000186567	0.000206868	0	0	HPS6	NA	NA
10:102066373:C:G	C	G	missense	0.000186567	0	0	0	HPS6	NA	NA
10:102066450:T:A	T	A	missense	0.000373134	0.000413565	0	0	HPS6	NA	NA
10:102066466:C:T	C	T	missense	0.000186567	0	0	0	HPS6	NA	NA
10:102066519:A:G	A	G	missense	0.000186567	0	6.78e-06	0	HPS6	NA	NA
10:102066534:C:T	C	T	missense	0.000373134	0	0.000345838	0	HPS6	NA	NA
10:102066654:G:A	G	A	missense	0.000746269	0.000620091	0	0	HPS6	Uncertain_significance	HPS6:79803
10:102066723:C:T	C	T	missense	0.000373134	0.000206868	4.07e-05	0	HPS6	NA	NA
10:102066727:G:T	G	T	missense	0.000559701	0	0.000122069	0	HPS6	Uncertain_significance	HPS6:79803
10:102066846:G:A	G	A	missense	0.000186567	0	0	0	HPS6	NA	NA
10:102066901:A:G	A	G	missense	0.000932836	0.000207039	0	0	HPS6	NA	NA
10:102066930:G:A	G	A	missense	0.000186567	0	0	0	HPS6	NA	NA
10:102066931:C:T	C	T	missense	0.000186567	0.000206697	1.36e-05	0	HPS6	NA	NA
10:102066934:A:T	A	T	missense	0.000186567	0.000620604	0	0	HPS6	NA	NA
10:102066949:G:A	G	A	missense	0.00186567	0.00124224	0	0	HPS6	NA	NA
10:102067131:G:A	G	A	missense	0.000186567	0	2.71e-05	0	HPS6	NA	NA
10:102067144:C:A	C	A	missense	0.000186567	0	0	0	HPS6	NA	NA
10:102067189:T:A	T	A	missense	0.000186567	0	0	0	HPS6	NA	NA
10:102067206:C:T	C	T	LoF	0.000186567	0	0	0	HPS6	NA	NA
10:102067263:G:C	G	C	missense	0.000186567	0	6.78e-06	0	HPS6	NA	NA
10:102067354:T:C	T	C	missense	0.000373134	0	0	0	HPS6	NA	NA
10:102067372:C:T	C	T	missense	0.000186567	0	0	0	HPS6	NA	NA
10:102067449:C:T	C	T	missense	0.000186567	0	2.71e-05	0	HPS6	NA	NA
10:102067473:C:T	C	T	LoF	0.000186567	0	2.03e-05	0	HPS6	NA	NA
10:102067503:G:A	G	A	missense	0.00764925	0.00806452	6.1e-05	1	HPS6	NA	NA
10:102067518:C:T	C	T	missense	0.000186567	0	2.03e-05	0	HPS6	Uncertain_significance	HPS6:79803
10:102067537:TCC:T	TCC	T	LoF	0.000186567	0	0	0	HPS6	NA	NA
10:102067542:C:G	C	G	missense	0.000186567	0	0	0	HPS6	NA	NA
10:102067608:C:G	C	G	missense	0.000186637	0	6.78e-06	0	HPS6	NA	NA
10:102067619:G:C	G	C	missense	0.00186567	0.000826788	0	0	HPS6	NA	NA
10:102067656:G:C	G	C	missense	0.000186567	0.000621633	0	0	HPS6	NA	NA
10:102067658:G:C	G	C	missense	0.000373274	0	0	0	HPS6	NA	NA
10:102067734:C:G	C	G	missense	0.000186637	0.000414422	0.000223777	0	IDI2	Uncertain_significance	HPS6:79803
10:1020801:C:T	C	T	missense	0.000186567	0.000207211	2.71e-05	0	IDI2	NA	NA
10:1020823:C:A	C	A	missense	0.000559701	0.000413736	2.03e-05	0	IDI2	NA	NA
10:1020826:C:T	C	T	missense	0.000186567	0	4.75e-05	0	IDI2	NA	NA
10:1020846:AG:A	AG	A	LoF	0.000746547	0.00124275	0.000840963	0	IDI2	NA	NA
10:1020856:G:A	G	A	missense	0.000373274	0.000207383	0	0	IDI2	NA	NA
10:1020880:A:G	A	G	missense	0.000186567	0	6.78e-06	0	LDB1	NA	NA
10:102109115:T:C	T	C	missense	0.000186567	0	3.39e-05	0	LDB1	NA	NA
10:102109646:T:C	T	C	missense	0.000186776	0	0	0	LDB1	NA	NA
10:102109944:G:A	G	A	missense	0.000186706	0	6.78e-06	0	LDB1	NA	NA
10:102109996:C:G	C	G	missense	0.000186706	0	0	0	LDB1	NA	NA
10:102110655:C:A	C	A	missense	0.00746547	0.006639	0.000101721	0	LDB1|PPRC1	NA	NA
10:102133076:C:T	C	T	missense	0.000186567	0	0	0	PPRC1	NA	NA
10:102133088:G:A	G	A	missense	0.000186567	0	0	0	PPRC1	NA	NA
10:102133115:G:A	G	A	missense	0.000186567	0.000413565	6.78e-06	0	PPRC1	NA	NA
10:102133171:C:G	C	G	missense	0.000186567	0	0	0	PPRC1	NA	NA
10:102138758:G:T	G	T	missense	0.000186567	0	0	0	PPRC1	NA	NA
10:102138919:G:A	G	A	missense	0.000186567	0	0	0	PPRC1	NA	NA
10:102139202:C:T	C	T	missense	0.000186637	0	0	0	PPRC1	NA	NA
10:102139212:G:A	G	A	missense	0.000186567	0	0	0	PPRC1	NA	NA
10:102139343:G:T	G	T	missense	0.000373134	0	6.78e-06	0	PPRC1	NA	NA
10:102139353:A:T	A	T	missense	0.000186637	0	0	0	PPRC1	NA	NA
10:102139367:G:C	G	C	missense	0.000186567	0.000620861	0.00432654	0	PPRC1	NA	NA
10:102139437:G:A	G	A	missense	0.000186567	0	2.71e-05	0	PPRC1	NA	NA
10:102139464:A:G	A	G	missense	0.000186706	0	4.75e-05	0	PPRC1	NA	NA
10:102139467:T:A	T	A	missense	0.000186637	0	0	0	PPRC1	NA	NA
10:102139577:G:A	G	A	missense	0.000186567	0	6.78e-06	0	PPRC1	NA	NA
10:102139659:G:T	G	T	missense	0.000186567	0	0	0	PPRC1	NA	NA
10:102139902:A:G	A	G	missense	0.0011194	0.00124018	0.00600825	0	PPRC1	NA	NA
10:102139914:C:T	C	T	missense	0.000186637	0	0	0	PPRC1	NA	NA
10:102139916:G:C	G	C	missense	0.000186567	0	0	0	PPRC1	NA	NA
10:102139944:T:C	T	C	missense	0.00111982	0.000413736	0	0	PPRC1	NA	NA
10:102140006:T:G	T	G	missense	0.000186567	0.000206954	0	0	PPRC1	NA	NA
10:102140037:A:C	A	C	missense	0.000186567	0	0	0	PPRC1	NA	NA
10:102140080:G:T	G	T	missense	0.000373134	0	0	0	PPRC1	NA	NA
10:102140085:G:A	G	A	missense	0.000186567	0	6.78e-06	0	PPRC1	NA	NA
10:102140114:A:G	A	G	missense	0.0690556	0.0604555	0.0166621	9	PPRC1	NA	NA
10:102140238:T:C	T	C	missense	0.000373134	0	0	0	PPRC1	NA	NA
10:102140343:T:C	T	C	missense	0.000186637	0	0.00010851	0	PPRC1	NA	NA
10:102140363:T:G	T	G	missense	0.000186567	0	0	0	PPRC1	NA	NA
10:102140384:C:T	C	T	missense	0.000186637	0	6.78e-06	0	PPRC1	NA	NA
10:102140402:A:T	A	T	missense	0.000186567	0	0	0	PPRC1	NA	NA
10:102140464:C:G	C	G	missense	0.000186637	0	0	0	PPRC1	NA	NA
10:102140487:C:T	C	T	missense	0.0378731	0.0328619	8.14e-05	1	PPRC1	NA	NA
10:102140597:G:A	G	A	missense	0.000746269	0	2.71e-05	0	PPRC1	NA	NA
10:102140598:C:T	C	T	missense	0.000186567	0	0	0	PPRC1	NA	NA
10:102140619:G:A	G	A	missense	0.00167973	0.00103605	6.78e-06	0	PPRC1	NA	NA
10:102140639:G:A	G	A	missense	0.000186637	0	4.07e-05	0	PPRC1	NA	NA
10:102140703:C:T	C	T	missense	0.000186637	0	0	0	PPRC1	NA	NA
10:102140781:G:A	G	A	missense	0.00149421	0.00166044	2.04e-05	0	PPRC1	NA	NA
10:102140961:G:C	G	C	missense	0.000186567	0	0	0	PPRC1	NA	NA
10:102140972:G:A	G	A	missense	0.019403	0.0258585	0.0922688	0	PPRC1	NA	NA
10:102141033:C:T	C	T	missense	0.000186567	0	0	0	PPRC1	NA	NA
10:102141097:G:T	G	T	missense	0.00149254	0.000620604	0	0	PPRC1	NA	NA
10:102141120:C:G	C	G	missense	0.000186567	0	0	0	PPRC1	NA	NA
10:102141132:T:C	T	C	missense	0.000186567	0	0.00244839	0	PPRC1	NA	NA
10:102141141:C:T	C	T	missense	0.000186567	0.000206954	1.36e-05	0	PPRC1	NA	NA
10:102141234:T:C	T	C	missense	0.0028006	0.00478369	0.00201523	0	PPRC1	NA	NA
10:102141260:G:T	G	T	missense	0.000186567	0	0	0	PPRC1	NA	NA
10:102141333:C:T	C	T	missense	0.000186567	0.000620091	1.36e-05	0	PPRC1	NA	NA
10:102141383:T:C	T	C	missense	0.000186567	0	0	0	PPRC1	NA	NA
10:102141494:A:G	A	G	missense	0.000373413	0.000622665	0	0	PPRC1	NA	NA
10:102141503:C:G	C	G	missense	0.000186567	0	0	0	PPRC1	NA	NA
10:102141614:C:G	C	G	missense	0.000746547	0.000207039	0.00447579	0	PPRC1	NA	NA
10:102141686:G:A	G	A	missense	0.000746269	0.000206954	0	0	PPRC1	NA	NA
10:102141743:A:G	A	G	missense	0.000186567	0	6.78e-06	0	PPRC1	NA	NA
10:102141918:C:G	C	G	missense	0.000373134	0.000207039	6.78e-06	0	PPRC1	NA	NA
10:102141924:G:A	G	A	missense	0.000186637	0.000207125	7.46e-05	0	PPRC1	NA	NA
10:102144304:C:T	C	T	missense	0.000559701	0.00082713	0	0	PPRC1	NA	NA
10:102146825:G:A	G	A	missense	0.000186637	0	0	0	PPRC1	NA	NA
10:102146855:G:A	G	A	missense	0.0055991	0.00351967	0.0157295	1	PPRC1	NA	NA
10:102146893:C:T	C	T	missense	0.000186637	0	0	0	PPRC1	NA	NA
10:102146905:C:T	C	T	missense	0.0011194	0.000828157	0	0	PPRC1	NA	NA
10:102147011:C:G	C	G	missense	0.000186567	0	0.00496426	0	PPRC1	NA	NA
10:102147106:C:T	C	T	missense	0.000186567	0	0	0	PPRC1	NA	NA
10:102147113:G:T	G	T	missense	0.000186706	0	0	0	PPRC1	NA	NA
10:102147190:C:T	C	T	missense	0.000186567	0	1.36e-05	0	PPRC1	NA	NA
10:102147256:C:T	C	T	missense	0.000373134	0.000413394	2.03e-05	0	PPRC1	NA	NA
10:102147260:G:A	G	A	missense	0.00149254	0	3.39e-05	0	PPRC1	NA	NA
10:102147265:C:T	C	T	missense	0.000373274	0.000206782	4.07e-05	0	PPRC1	NA	NA
10:102147266:G:A	G	A	missense	0.000373134	0.000206782	0	0	PPRC1	NA	NA
10:102147298:C:T	C	T	missense	0.00298507	0.00414079	0.0125666	0	PPRC1	NA	NA
10:102147356:C:A	C	A	missense	0.000186567	0	0	0	PPRC1	NA	NA
10:102148394:C:T	C	T	missense	0.000186567	0	6.1e-05	0	PPRC1	NA	NA
10:102148395:G:C	G	C	missense	0.000186637	0.000207125	0	0	PPRC1	NA	NA
10:102148460:T:C	T	C	missense	0.000932836	0.001657	0.0022448	0	PPRC1	NA	NA
10:102148476:G:A	G	A	missense	0.000373134	0.000207297	6.78e-06	0	PPRC1	NA	NA
10:102148479:C:T	C	T	missense	0.000186567	0.000207039	1.36e-05	0	PPRC1	NA	NA
10:102148496:C:T	C	T	missense	0.000373274	0.000413565	2.71e-05	0	PPRC1	NA	NA
10:102148517:C:T	C	T	missense	0.000186567	0	1.36e-05	0	PPRC1	NA	NA
10:102148857:G:A	G	A	missense	0.000186706	0	6.78e-05	0	PPRC1	NA	NA
10:102149935:G:A	G	A	missense	0.000186567	0	2.03e-05	0	PPRC1|NOLC1	NA	NA
10:102157040:T:A	T	A	missense	0.000186567	0.000413565	0	0	NOLC1	NA	NA
10:102157209:G:A	G	A	missense	0.000186567	0	6.78e-06	0	NOLC1	NA	NA
10:102157251:A:G	A	G	missense	0.000186567	0	0	0	NOLC1	NA	NA
10:102157451:G:C	G	C	missense	0.000186637	0.000207125	0	0	NOLC1	NA	NA
10:102157515:A:G	A	G	missense	0.000186567	0.000829531	6.1e-05	0	NOLC1	NA	NA
10:102158088:C:T	C	T	missense	0.000186706	0	0	0	NOLC1	NA	NA
10:102158091:A:G	A	G	missense	0.000186567	0	0	0	NOLC1	NA	NA
10:102158115:G:C	G	C	missense	0.000186567	0.000206954	0	0	NOLC1	NA	NA
10:102158137:A:T	A	T	missense	0.000559701	0	0	0	NOLC1	NA	NA
10:102158173:C:T	C	T	missense	0.000373134	0	4.07e-05	0	NOLC1	NA	NA
10:102159195:C:T	C	T	LoF	0.000187336	0	0	0	NOLC1	NA	NA
10:102159214:C:A	C	A	missense	0.000186776	0	0	0	NOLC1	NA	NA
10:102159304:A:G	A	G	missense	0.000186567	0.00041425	0	0	NOLC1	NA	NA
10:102159318:A:G	A	G	missense	0.000186567	0	0	0	NOLC1	NA	NA
10:102159514:G:T	G	T	missense	0.000186567	0	0	0	NOLC1	NA	NA
10:102159557:A:G	A	G	missense	0.0011194	0.00103605	6.78e-06	0	NOLC1	NA	NA
10:102159911:T:C	T	C	missense	0.000373552	0	0	0	NOLC1	NA	NA
10:102159917:C:T	C	T	missense	0.000186637	0	0.000162767	0	NOLC1	NA	NA
10:102160013:G:C	G	C	missense	0.000186567	0	0	0	NOLC1	NA	NA
10:102160500:C:T	C	T	missense	0.000186567	0	0	0	NOLC1	NA	NA
10:102160507:G:T	G	T	missense	0.000186706	0	0	0	NOLC1	NA	NA
10:102160539:A:G	A	G	missense	0.000373274	0.000207383	0	0	NOLC1	NA	NA
10:102160557:C:T	C	T	missense	0.000186567	0.00041425	0	0	NOLC1	NA	NA
10:102160610:A:G	A	G	missense	0.000373134	0.000621118	6.78e-06	0	NOLC1	NA	NA
10:102160611:A:T	A	T	missense	0.000186567	0	0	0	NOLC1	NA	NA
10:102160614:C:T	C	T	missense	0.00485075	0.00724638	0	0	NOLC1	NA	NA
10:102160712:G:A	G	A	missense	0.000186567	0	0	0	NOLC1	NA	NA
10:102160718:T:C	T	C	missense	0.0460821	0.0549109	0.192507	5	NOLC1	NA	NA
10:102160725:C:T	C	T	missense	0.000186567	0	0	0	NOLC1	NA	NA
10:102160794:A:G	A	G	missense	0.000186567	0	0	0	NOLC1	NA	NA
10:102160832:C:A	C	A	missense	0.000186567	0	1.36e-05	0	NOLC1	NA	NA
10:102160893:C:T	C	T	missense	0.000373134	0	0	0	NOLC1	NA	NA
10:102161049:A:G	A	G	missense	0.000186567	0	0	0	NOLC1	NA	NA
10:102161067:A:G	A	G	missense	0.000746269	0.00041425	2.71e-05	0	NOLC1	NA	NA
10:102161068:G:T	G	T	missense	0.000186567	0	0	0	NOLC1	NA	NA
10:102161069:G:T	G	T	missense	0.000373134	0.000207039	0	0	NOLC1	NA	NA
10:102161093:G:A	G	A	missense	0.000186567	0	0	0	NOLC1	NA	NA
10:102161902:G:A	G	A	missense	0.000186637	0.000206954	0	0	NOLC1	NA	NA
10:102162145:A:G	A	G	missense	0.000186637	0	6.78e-06	0	NOLC1	NA	NA
10:102162228:A:G	A	G	missense	0.000186637	0	0.000115286	0	NOLC1|PITX3	NA	NA
10:102230602:T:A	T	A	missense	0.000186567	0	0	0	GBF1	NA	NA
10:102230645:A:C	A	C	missense	0.000186567	0	0	0	GBF1|PITX3|GBF1	NA	NA
10:102230761:C:G	C	G	missense	0.000186567	0	3.39e-05	0	GBF1|PITX3|GBF1	NA	NA
10:102230858:A:C	A	C	missense	0.000186567	0	0	0	GBF1|PITX3|GBF1	NA	NA
10:102231019:G:A	G	A	missense	0.000186567	0	0	0	GBF1|PITX3|GBF1	NA	NA
10:102231967:G:T	G	T	missense	0.000186567	0.000413394	0	0	GBF1|PITX3|GBF1	NA	NA
10:102232041:G:A	G	A	missense	0.000186567	0	0	0	GBF1|PITX3|GBF1	NA	NA
10:102258950:G:T	G	T	missense	0.000186567	0	0	0	GBF1	NA	NA
10:102258954:A:G	A	G	missense	0.000186567	0	0	0	GBF1	NA	NA
10:102258973:A:G	A	G	missense	0.000186567	0	0	0	GBF1	NA	NA
10:102260065:C:A	C	A	missense	0.00783582	0.00622148	6.78e-06	0	GBF1	NA	NA
10:102260110:A:G	A	G	missense	0.000186567	0	6.78e-06	0	GBF1	NA	NA
10:102260113:A:G	A	G	missense	0.000186567	0.000829187	0	0	GBF1	NA	NA
10:102260114:C:A	C	A	missense	0.000186567	0.000207383	0	0	GBF1|IDI2	NA	NA
10:1022706:G:A	G	A	missense	0.000186567	0	1.36e-05	0	IDI2-AS1|IDI2	NA	NA
10:1022755:T:C	T	C	missense	0.000186567	0	6.78e-05	0	IDI2-AS1|GBF1	NA	NA
10:102344086:C:T	C	T	missense	0.00149254	0.000207039	0	0	GBF1	NA	NA
10:102344155:A:G	A	G	missense	0.000186567	0	0	0	GBF1	NA	NA
10:102351303:G:A	G	A	missense	0.000186567	0	0	0	GBF1	NA	NA
10:102351948:A:G	A	G	missense	0.000186637	0	0	0	GBF1	NA	NA
10:102358111:C:T	C	T	missense	0.000186567	0.000206868	2.71e-05	0	GBF1	NA	NA
10:102358118:T:C	T	C	missense	0.000186637	0.000206868	0.000881619	0	GBF1	NA	NA
10:102358157:A:G	A	G	missense	0.000186637	0.000830565	9.5e-05	0	GBF1	NA	NA
10:102358177:A:C	A	C	missense	0.000186567	0	0	0	GBF1	NA	NA
10:102358517:T:C	T	C	missense	0.000186567	0	0	0	GBF1	NA	NA
10:102358535:C:A	C	A	missense	0.00335821	0.00207039	0	1	GBF1	NA	NA
10:102358536:C:A	C	A	missense	0.000186637	0	0	0	GBF1	NA	NA
10:102358712:G:A	G	A	missense	0.000186567	0.000206868	2.71e-05	0	GBF1	NA	NA
10:102359286:A:G	A	G	missense	0.00149309	0.001657	0	0	GBF1	NA	NA
10:102359382:T:C	T	C	missense	0.000373134	0.00144868	0.00151916	0	GBF1	NA	NA
10:102360246:C:T	C	T	missense	0.000186567	0	0	0	GBF1	NA	NA
10:102361073:T:C	T	C	missense	0.000186567	0	0	0	GBF1	NA	NA
10:102361756:G:T	G	T	missense	0.000186567	0	0	0	GBF1	NA	NA
10:102361817:C:T	C	T	missense	0.00224048	0.00144928	7.46e-05	0	GBF1	NA	NA
10:102362536:T:C	T	C	missense	0.000186567	0	0	0	GBF1	NA	NA
10:102362637:G:A	G	A	missense	0.000186567	0	0	0	GBF1	NA	NA
10:102363343:C:T	C	T	missense	0.000186637	0	0	0	GBF1	NA	NA
10:102363347:A:C	A	C	missense	0.000186637	0	0	0	GBF1	NA	NA
10:102363360:G:A	G	A	missense	0.000186567	0	0	0	GBF1	NA	NA
10:102363364:G:A	G	A	missense	0.000559701	0	0	0	GBF1	NA	NA
10:102363385:T:G	T	G	missense	0.000373134	0.0004158	0	0	GBF1	NA	NA
10:102363767:G:A	G	A	missense	0.000186637	0	6.78e-06	0	GBF1	NA	NA
10:102366432:C:G	C	G	missense	0.000186637	0	0	0	GBF1	NA	NA
10:102367097:T:A	T	A	missense	0.000186706	0	0	0	GBF1	NA	NA
10:102367179:T:C	T	C	missense	0.000186567	0	0	0	GBF1	NA	NA
10:102367542:A:G	A	G	missense	0.000186637	0	0	0	GBF1	NA	NA
10:102368282:G:A	G	A	missense	0.000186567	0	6.78e-06	0	GBF1	NA	NA
10:102368333:A:G	A	G	missense	0.000186567	0	0	0	GBF1	NA	NA
10:102368336:G:A	G	A	missense	0.000186567	0	0	0	GBF1	NA	NA
10:102369266:C:T	C	T	missense	0.00242537	0.00227555	6.78e-06	0	GBF1	NA	NA
10:102369973:G:A	G	A	missense	0.000186567	0	0	0	GBF1	NA	NA
10:102370192:A:G	A	G	missense	0.000559701	0	2.03e-05	0	GBF1	NA	NA
10:102376602:C:T	C	T	missense	0.000186706	0	2.03e-05	0	GBF1	NA	NA
10:102376603:G:A	G	A	missense	0.000186637	0	6.78e-06	0	GBF1	NA	NA
10:102376704:T:G	T	G	missense	0.000186706	0	0	0	GBF1	NA	NA
10:102377004:A:T	A	T	missense	0.000186567	0.000207211	0	0	GBF1	NA	NA
10:102377028:G:A	G	A	missense	0.000186637	0	6.78e-06	0	GBF1	NA	NA
10:102377096:G:A	G	A	missense	0.00055991	0	1.36e-05	0	GBF1	NA	NA
10:102379396:G:A	G	A	missense	0.000186567	0	0	0	GBF1	NA	NA
10:102379432:A:G	A	G	missense	0.00055991	0	0	0	GBF1	NA	NA
10:102379575:C:A	C	A	missense	0.000186567	0	0	0	GBF1	NA	NA
10:102380584:C:T	C	T	missense	0.000186706	0	4.75e-05	0	GBF1	NA	NA
10:102380593:G:A	G	A	missense	0.029873	0.0397516	0.0940018	2	GBF1	NA	NA
10:102380647:C:T	C	T	missense	0.000373134	0.000206868	0	0	GBF1	NA	NA
10:102381186:G:A	G	A	missense	0.000186567	0	2.71e-05	0	GBF1	NA	NA
10:102381225:C:G	C	G	missense	0.000186567	0	0	0	GBF1	NA	NA
10:102382070:G:A	G	A	missense	0.000186567	0	0	0	GBF1	NA	NA
10:102382083:C:T	C	T	missense	0.000186567	0	0	0	GBF1	NA	NA
10:102382115:G:A	G	A	missense	0.000186637	0	1.36e-05	0	GBF1	NA	NA
10:102382196:G:A	G	A	missense	0.000186637	0	0	0	GBF1	NA	NA
10:102382212:T:C	T	C	missense	0.000373413	0	0	0	GBF1	NA	NA
10:102382262:G:A	G	A	missense	0.000186706	0	5.43e-05	0	GBF1	NA	NA
10:102382332:A:G	A	G	missense	0.000373274	0.00041511	0	0	GBF1|PSD	NA	NA
10:102403213:C:T	C	T	missense	0.000186567	0.000206954	0.000556083	0	PSD	NA	NA
10:102403214:G:A	G	A	missense	0.000186567	0	3.39e-05	0	PSD	NA	NA
10:102403261:C:T	C	T	missense	0.000186567	0	2.03e-05	0	PSD	NA	NA
10:102403363:T:C	T	C	missense	0.000186567	0	0	0	PSD	NA	NA
10:102403396:C:T	C	T	missense	0.000186567	0.00103477	7.46e-05	0	PSD	NA	NA
10:102403901:T:G	T	G	missense	0.000186567	0	0	0	PSD	NA	NA
10:102403916:C:T	C	T	missense	0.000186567	0.000206868	2.03e-05	0	PSD	NA	NA
10:102403930:C:T	C	T	missense	0.00149254	0.00124172	2.71e-05	0	PSD	NA	NA
10:102403973:G:A	G	A	missense	0.000186567	0.000413565	0.000189931	0	PSD	NA	NA
10:102404599:G:A	G	A	missense	0.000186567	0	0	0	PSD	NA	NA
10:102404696:G:A	G	A	missense	0.000186567	0	1.36e-05	0	PSD	NA	NA
10:102405021:G:A	G	A	missense	0.000186567	0	6.78e-05	0	PSD	NA	NA
10:102405403:C:T	C	T	missense	0.000746547	0	0	1	PSD	NA	NA
10:102405463:C:T	C	T	missense	0.000186567	0	1.36e-05	0	PSD	NA	NA
10:102405517:G:A	G	A	missense	0.000186567	0	0	0	PSD	NA	NA
10:102412459:G:T	G	T	missense	0.000186567	0	0	0	PSD	NA	NA
10:102412511:C:T	C	T	missense	0.000186637	0.000413907	0	0	PSD	NA	NA
10:102412517:G:A	G	A	missense	0.000186637	0.000207039	4.75e-05	0	PSD	NA	NA
10:102413776:G:A	G	A	missense	0.000373134	0	0.000562842	0	PSD	NA	NA
10:102413826:G:A	G	A	missense	0.000373134	0.000207039	0	0	PSD	NA	NA
10:102413916:C:A	C	A	missense	0.00055991	0.00041425	0.000535782	0	PSD	NA	NA
10:102413925:G:A	G	A	missense	0.000186567	0	1.36e-05	0	PSD	NA	NA
10:102414066:G:C	G	C	missense	0.000186567	0	0	0	PSD	NA	NA
10:102414187:G:A	G	A	missense	0.000186637	0	5.42e-05	0	PSD	NA	NA
10:102414962:T:C	T	C	missense	0.000186567	0	0	0	PSD	NA	NA
10:102415004:G:A	G	A	missense	0.000186567	0	0	0	PSD	NA	NA
10:102415098:G:A	G	A	missense	0.000559701	0	0	0	PSD	NA	NA
10:102416029:G:C	G	C	missense	0.00149365	0.00124224	6.78e-06	1	PSD	NA	NA
10:102416040:C:T	C	T	missense	0.000186637	0.000207211	0	0	PSD	NA	NA
10:102416045:G:T	G	T	missense	0.000186567	0	1.36e-05	0	PSD	NA	NA
10:102416098:G:C	G	C	missense	0.000186637	0.000207039	1.36e-05	0	PSD	NA	NA
10:102416434:C:T	C	T	missense	0.00261194	0.00227649	0.000454397	0	PSD	NA	NA
10:102416444:G:A	G	A	missense	0.000186637	0	0	0	PSD	NA	NA
10:102416494:T:C	T	C	missense	0.000373274	0	0	0	PSD	NA	NA
10:102416590:C:T	C	T	missense	0.000559701	0.000622148	0	0	PSD	NA	NA
10:102416627:T:G	T	G	missense	0.000187056	0	0.000475214	0	PSD	NA	NA
10:102416714:C:T	C	T	missense	0.0304218	0.0305106	0.0185876	6	PSD	NA	NA
10:102416827:C:T	C	T	missense	0.000186567	0	0	0	PSD	NA	NA
10:102416854:C:T	C	T	missense	0.000186567	0	0	0	PSD	NA	NA
10:102416992:A:G	A	G	missense	0.000189107	0	0	0	PSD	NA	NA
10:102417019:C:T	C	T	missense	0.000188964	0	6.8e-06	0	PSD|CUEDC2	NA	NA
10:102423847:G:A	G	A	missense	0.000746826	0.000206868	0.00119359	0	CUEDC2	NA	NA
10:102424010:C:G	C	G	missense	0.000373134	0.000620091	0	0	CUEDC2	NA	NA
10:102424168:G:C	G	C	missense	0.000186567	0.000206954	0	0	CUEDC2	NA	NA
10:102424295:G:A	G	A	missense	0.000746269	0.0010352	0.00132919	0	CUEDC2	NA	NA
10:102424328:C:T	C	T	missense	0.000746269	0.00124121	1.36e-05	0	CUEDC2	NA	NA
10:102424329:G:A	G	A	missense	0.000186567	0.00041425	8.82e-05	0	CUEDC2	NA	NA
10:102424361:C:G	C	G	missense	0.000932836	0	0	2	CUEDC2	NA	NA
10:102424683:C:G	C	G	missense	0.000186567	0	0	0	CUEDC2	NA	NA
10:102425137:G:A	G	A	missense	0.000186567	0	0	0	IDI2	NA	NA
10:1024597:C:T	C	T	missense	0.000186567	0	6.78e-06	0	IDI2-AS1|MFSD13A	NA	NA
10:102469084:T:C	T	C	missense	0.000186567	0	0	0	MFSD13A	NA	NA
10:102469129:C:G	C	G	missense	0.000559701	0	0	0	MFSD13A	NA	NA
10:102469192:G:A	G	A	missense	0.000186567	0.000206868	1.36e-05	0	MFSD13A	NA	NA
10:102470051:G:A	G	A	missense	0.000559701	0.000413736	6.78e-06	0	MFSD13A	NA	NA
10:102470672:G:A	G	A	missense	0.000186567	0	1.36e-05	0	MFSD13A	NA	NA
10:102470739:T:C	T	C	missense	0.000373134	0.000206954	0	1	MFSD13A	NA	NA
10:102470742:C:T	C	T	missense	0.000186567	0	0	0	MFSD13A	NA	NA
10:102470913:C:T	C	T	missense	0.000186567	0	0	0	MFSD13A	NA	NA
10:102470925:C:T	C	T	missense	0.000186567	0	0	0	MFSD13A	NA	NA
10:102470991:G:A	G	A	missense	0.000373274	0	0.000223811	0	MFSD13A	NA	NA
10:102471059:C:T	C	T	missense	0.000186567	0	3.39e-05	0	MFSD13A	NA	NA
10:102471062:C:T	C	T	missense	0.000186706	0	1.36e-05	0	MFSD13A	NA	NA
10:102471077:C:T	C	T	LoF	0.000186567	0	6.78e-06	0	MFSD13A	NA	NA
10:102471332:G:A	G	A	missense	0.000186567	0.000620861	0.000440839	0	MFSD13A	NA	NA
10:102471341:G:A	G	A	missense	0.00055991	0.000206954	0.000617125	1	MFSD13A	NA	NA
10:102471352:C:T	C	T	missense	0.000186567	0	6.1e-05	0	MFSD13A	NA	NA
10:102472903:A:C	A	C	missense	0.000186567	0	0	0	MFSD13A	NA	NA
10:102473642:C:G	C	G	missense	0.000373134	0	6.78e-06	0	MFSD13A	NA	NA
10:102473650:C:T	C	T	missense	0.000186706	0	6.78e-06	0	MFSD13A	NA	NA
10:102473651:G:A	G	A	missense	0.000373134	0.000414594	1.36e-05	0	MFSD13A	NA	NA
10:102473691:G:A	G	A	missense	0.000186567	0	0	0	MFSD13A	NA	NA
10:102473738:C:T	C	T	missense	0.000186567	0.000206954	0.00023058	0	MFSD13A	NA	NA
10:102473823:C:T	C	T	missense	0.000186567	0	0.000203442	0	MFSD13A	NA	NA
10:102473869:C:G	C	G	missense	0.000186567	0	0	0	MFSD13A	NA	NA
10:102473905:G:A	G	A	missense	0.000186567	0	1.36e-05	0	MFSD13A	NA	NA
10:102473971:T:C	T	C	missense	0.00410601	0.00310302	0	0	MFSD13A	NA	NA
10:102473977:C:T	C	T	missense	0.000186567	0.000207039	1.36e-05	0	MFSD13A	NA	NA
10:102475815:C:T	C	T	missense	0.000559701	0.000620604	2.71e-05	1	MFSD13A	NA	NA
10:102475841:C:A	C	A	missense	0.000186567	0	0	0	MFSD13A	NA	NA
10:102475863:G:T	G	T	missense	0.000186706	0	0	0	ACTR1A	NA	NA
10:102484185:A:G	A	G	missense	0.000186567	0	6.78e-06	0	ACTR1A	NA	NA
10:102484234:G:A	G	A	missense	0.000186567	0	1.36e-05	0	ACTR1A	NA	NA
10:102485688:G:A	G	A	missense	0.000186706	0	6.78e-06	0	ACTR1A	NA	NA
10:102488227:C:T	C	T	missense	0.000746269	0	2.71e-05	0	ACTR1A	NA	NA
10:102488250:C:T	C	T	missense	0.000186637	0	5.43e-05	0	ACTR1A	NA	NA
10:102489074:G:A	G	A	missense	0.000186637	0	0	0	SUFU	NA	NA
10:102504321:A:G	A	G	missense	0.000373274	0	2.03e-05	0	SUFU	NA	NA
10:102592674:C:A	C	A	missense	0.000186567	0	0	0	SUFU	NA	NA
10:102592684:A:G	A	G	missense	0.000186567	0	0	0	SUFU	NA	NA
10:102593663:C:T	C	T	missense	0.0016791	0	0	0	SUFU	NA	NA
10:102597188:G:A	G	A	missense	0.000186776	0	0	0	SUFU	NA	NA
10:102597222:G:A	G	A	missense	0.000746547	0.000415455	0.000155994	0	SUFU	NA	NA
10:102597263:G:A	G	A	missense	0.000186637	0	0.000162758	0	SUFU	NA	NA
10:102599447:C:T	C	T	missense	0.000186637	0.000206868	6.1e-05	0	SUFU	Likely_benign	SUFU:51684
10:102599486:C:G	C	G	missense	0.000373134	0	0	0	SUFU	NA	NA
10:102615273:G:A	G	A	missense	0.000186567	0	7.46e-05	0	SUFU	NA	NA
10:102617405:G:A	G	A	missense	0.000186567	0	6.1e-05	0	SUFU	NA	NA
10:102630083:G:C	G	C	missense	0.000186567	0	0	0	SUFU	NA	NA
10:102630085:A:G	A	G	missense	0.000186567	0	0	0	TRIM8	NA	NA
10:102644684:G:A	G	A	missense	0.000186567	0	0	0	TRIM8	NA	NA
10:102655200:A:G	A	G	missense	0.000186567	0	0	0	TRIM8	NA	NA
10:102655209:G:A	G	A	missense	0.000186567	0	0	0	TRIM8	NA	NA
10:102655227:C:T	C	T	missense	0.000373134	0.000620091	0.00130888	0	TRIM8	NA	NA
10:102655241:G:T	G	T	missense	0.00149254	0.000621118	0	1	TRIM8	NA	NA
10:102656419:G:A	G	A	missense	0.000186567	0	0	0	TRIM8	NA	NA
10:102656442:G:A	G	A	missense	0.000186567	0.000413736	5.43e-05	0	TRIM8|ARL3	NA	NA
10:102685900:A:C	A	C	missense	0.000186567	0	0	0	3	NA	NA
10:102685913:G:A	G	A	missense	0.000559701	0.000621375	0.000135636	0	3	NA	NA
10:102699381:C:T	C	T	missense	0.00055991	0.000829187	1.36e-05	0	3	NA	NA
10:102699477:T:C	T	C	missense	0.000186567	0	0	0	SFXN2	NA	NA
10:102726781:A:T	A	T	missense	0.000186567	0	0	0	SFXN2	NA	NA
10:102727052:C:T	C	T	missense	0.000186567	0.00103648	3.39e-05	0	SFXN2	NA	NA
10:102727066:G:A	G	A	missense	0.000186637	0	4.07e-05	0	SFXN2	NA	NA
10:102727097:G:A	G	A	missense	0.000186567	0	2.03e-05	0	SFXN2	NA	NA
10:102728433:C:T	C	T	missense	0.000186567	0	1.36e-05	0	SFXN2	NA	NA
10:102728445:T:C	T	C	missense	0.000186637	0	6.78e-06	0	SFXN2	NA	NA
10:102728517:C:T	C	T	missense	0.000373134	0	0	0	SFXN2	NA	NA
10:102729366:C:T	C	T	missense	0.000186567	0	7.46e-05	0	SFXN2	NA	NA
10:102729371:G:T	G	T	missense	0.000373134	0.000207039	0	0	SFXN2	NA	NA
10:102729375:GC:G	GC	G	LoF	0.000373413	0.000207211	0	0	SFXN2	NA	NA
10:102729733:C:T	C	T	missense	0.000373134	0	8.14e-05	0	SFXN2	NA	NA
10:102729738:G:A	G	A	missense	0.000186637	0	0	0	SFXN2	NA	NA
10:102731752:A:G	A	G	missense	0.000186637	0	0	0	SFXN2	NA	NA
10:102731782:G:A	G	A	missense	0.000186567	0	7.46e-05	0	SFXN2	NA	NA
10:102732159:C:T	C	T	missense	0.000186567	0	2.03e-05	0	SFXN2	NA	NA
10:102732877:T:C	T	C	missense	0.000373134	0	0	0	SFXN2	NA	NA
10:102733562:G:C	G	C	missense	0.000373134	0.000207039	0	0	SFXN2	NA	NA
10:102733593:A:G	A	G	missense	0.000186567	0	0	0	SFXN2	NA	NA
10:102735885:C:T	C	T	missense	0.00111982	0.00227649	1.36e-05	0	SFXN2|WBP1L	NA	NA
10:102810016:G:A	G	A	missense	0.000186567	0	0.000210241	0	WBP1L	NA	NA
10:102810024:C:T	C	T	missense	0.000932836	0.00103691	1.36e-05	0	WBP1L	NA	NA
10:102812643:G:A	G	A	missense	0.000186706	0	1.36e-05	0	WBP1L	NA	NA
10:102812645:C:T	C	T	missense	0.000186637	0	0	0	WBP1L	NA	NA
10:102812712:G:A	G	A	missense	0.000186637	0	0	0	WBP1L	NA	NA
10:102812759:T:G	T	G	missense	0.000186706	0	0	0	WBP1L	NA	NA
10:102812787:C:T	C	T	missense	0.00149254	0.000828844	6.78e-06	0	WBP1L	NA	NA
10:102812910:T:C	T	C	missense	0.000932836	0.000414079	0	0	WBP1L	NA	NA
10:102813033:G:A	G	A	missense	0.000186637	0	0	0	WBP1L	NA	NA
10:102813155:G:A	G	A	missense	0.000186637	0.000207383	0	0	WBP1L	NA	NA
10:102813160:C:A	C	A	missense	0.000186567	0	0	0	WBP1L	NA	NA
10:102813176:C:T	C	T	missense	0.000186776	0	6.78e-06	0	WBP1L	NA	NA
10:102813206:C:T	C	T	missense	0.354688	0.634967	0.565065	1152	WBP1L	NA	NA
10:102813233:G:T	G	T	missense	0.000186637	0.000207383	0	0	WBP1L	NA	NA
10:102813240:C:T	C	T	missense	0.000186706	0	7.46e-05	0	WBP1L	NA	NA
10:102813260:G:T	G	T	missense	0.19459	0.19449	0.1547	110	WBP1L|BORCS7	NA	NA
10:102821995:G:C	G	C	missense	0.000186567	0	0	0	NA	NA	NA
10:102854312:C:T	C	T	missense	0.000186706	0	0	0	BORCS7|BORCS7-ASMT|CNNM2	NA	NA
10:102918514:A:G	A	G	missense	0.000186637	0	0	0	CNNM2	NA	NA
10:102918565:G:T	G	T	missense	0.000186637	0	0	0	CNNM2	NA	NA
10:102918566:C:T	C	T	missense	0.000186567	0	0	0	CNNM2	NA	NA
10:102918586:C:G	C	G	missense	0.000186567	0.00041425	0	0	CNNM2	NA	NA
10:102918593:G:A	G	A	missense	0.0152985	0.0151014	0.0495286	1	CNNM2	Benign	CNNM2:54805
10:102919084:G:A	G	A	missense	0.00111982	0.000620604	0.0005697	0	CNNM2	Benign/Likely_benign	CNNM2:54805
10:103056902:G:T	G	T	missense	0.000373134	0	6.78e-06	0	CNNM2	NA	NA
10:103056926:C:T	C	T	missense	0.000373134	0.000207469	3.39e-05	0	CNNM2	NA	NA
10:103076103:C:G	C	G	missense	0.000186567	0	0	0	CNNM2	NA	NA
10:103076107:G:A	G	A	missense	0.000186567	0.000415628	6.78e-06	0	CNNM2	NA	NA
10:103076996:C:T	C	T	missense	0.000186567	0	0	0	CNNM2	NA	NA
10:103077173:C:G	C	G	missense	0.000186567	0	0	0	CNNM2	NA	NA
10:103089753:G:T	G	T	missense	0.000186567	0	0	0	CNNM2|NT5C2|NT5C2|NT5C2|NT5C2|NT5C2|NT5C2|NT5C2|NT5C2|NT5C2|NT5C2|NT5C2|NT5C2|NT5C2|NT5C2|NT5C2|NT5C2|NT5C2|NT5C2|NT5C2|NT5C2|NT5C2|NT5C2|NT5C2|NT5C2|NT5C2|NT5C2|NT5C2|NT5C2|NT5C2|NT5C2|NT5C2|CNNM2	NA	NA
10:103089782:G:C	G	C	missense	0.000186706	0	0	0	CNNM2|NT5C2|NT5C2|NT5C2|NT5C2|NT5C2|NT5C2|NT5C2|NT5C2|NT5C2|NT5C2|NT5C2|NT5C2|NT5C2|NT5C2|NT5C2|NT5C2|NT5C2|NT5C2|NT5C2|NT5C2|NT5C2|NT5C2|NT5C2|NT5C2|NT5C2|NT5C2|NT5C2|NT5C2|NT5C2|NT5C2|NT5C2|NT5C2	NA	NA
10:103090710:A:C	A	C	missense	0.000186567	0	0	0	NT5C2	NA	NA
10:103090720:T:G	T	G	missense	0.000186637	0	0	0	NT5C2	NA	NA
10:103093148:C:G	C	G	missense	0.000186567	0	0	0	NT5C2	NA	NA
10:103093241:T:C	T	C	missense	0.000186567	0	0	0	NT5C2	NA	NA
10:103093984:C:T	C	T	missense	0.000186567	0.000206954	6.78e-06	0	NT5C2	NA	NA
10:103094427:G:A	G	A	missense	0.000186637	0	0	0	NT5C2	NA	NA
10:103106652:A:G	A	G	missense	0.000186567	0	0	0	NT5C2	NA	NA
10:103139450:T:C	T	C	missense	0.000373134	0.000621375	0	0	NT5C2	NA	NA
10:103174877:G:A	G	A	missense	0.000186567	0	0	0	NT5C2	NA	NA
10:103174921:G:C	G	C	missense	0.000186567	0	0	0	NT5C2	NA	NA
10:103174952:T:C	T	C	missense	0.0298619	0.0417012	0.109495	4	NT5C2|RPEL1	Benign	NT5C2:22978
10:103246022:C:T	C	T	missense	0.000559701	0	2.03e-05	0	RPEL1	NA	NA
10:103246045:G:A	G	A	missense	0.000186567	0	0	0	RPEL1	NA	NA
10:103246134:C:A	C	A	missense	0.000373134	0.000621375	0.000135628	0	RPEL1	NA	NA
10:103246156:G:A	G	A	missense	0.000559701	0.000413736	0.000162758	0	RPEL1	NA	NA
10:103246168:C:T	C	T	LoF	0.000186706	0	6.1e-05	0	RPEL1	NA	NA
10:103246169:G:A	G	A	missense	0.00223881	0.003314	0.0131304	0	RPEL1	NA	NA
10:103246364:C:A	C	A	missense	0.000186567	0.000207297	0	0	RPEL1	NA	NA
10:103246409:C:T	C	T	missense	0.000186637	0	0	0	RPEL1	NA	NA
10:103246430:C:T	C	T	missense	0.000373413	0	2.71e-05	0	RPEL1	NA	NA
10:103246433:G:A	G	A	missense	0.000186706	0	0	0	RPEL1	NA	NA
10:103246599:G:A	G	A	missense	0.000186567	0	0	0	RPEL1	NA	NA
10:103246626:C:G	C	G	missense	0.000373134	0.000207039	0	0	INA	NA	NA
10:103277357:C:T	C	T	missense	0.0011194	0.00310559	2.03e-05	0	INA	NA	NA
10:103277362:T:C	T	C	missense	0.000746547	0.000828157	0	0	INA	NA	NA
10:103277410:C:T	C	T	missense	0.000186637	0	0	0	INA	NA	NA
10:103277411:G:C	G	C	missense	0.000559701	0.00103648	0.00015604	0	INA	NA	NA
10:103277428:G:C	G	C	missense	0.000186567	0	0	0	INA	NA	NA
10:103277693:G:T	G	T	missense	0.000186637	0.000207383	0	0	INA	NA	NA
10:103277818:G:A	G	A	missense	0.000559701	0	0	0	INA	NA	NA
10:103278008:G:A	G	A	missense	0.00391937	0.00330852	0	0	INA	NA	NA
10:103278064:G:A	G	A	missense	0.000186567	0	0	0	INA	NA	NA
10:103278122:C:A	C	A	missense	0.000186567	0	0	0	INA	NA	NA
10:103278176:G:T	G	T	missense	0.000746547	0.000413394	0	0	INA	NA	NA
10:103278224:G:A	G	A	missense	0.000186567	0	0	0	INA	NA	NA
10:103278251:A:G	A	G	missense	0.00690299	0.00704517	0.00611741	2	INA	NA	NA
10:103278262:G:A	G	A	missense	0.000373274	0	0	0	INA	NA	NA
10:103278272:A:T	A	T	missense	0.000373274	0.000207383	0	0	INA	NA	NA
10:103287061:T:G	T	G	missense	0.000186567	0	0	0	INA	NA	NA
10:103287090:G:A	G	A	missense	0.000373134	0	6.78e-06	0	INA	NA	NA
10:103287141:T:C	T	C	missense	0.000186567	0	0	0	INA	NA	NA
10:103288386:G:A	G	A	missense	0.000186567	0	0	0	INA	NA	NA
10:103288460:A:C	A	C	missense	0.0125	0.0127083	0.0283696	2	PCGF6	NA	NA
10:103303909:G:A	G	A	missense	0.000186567	0	0	0	PCGF6	NA	NA
10:103314206:T:C	T	C	missense	0.000186567	0.000413565	6.78e-06	0	PCGF6	NA	NA
10:103314211:C:T	C	T	missense	0.000186567	0.000413907	6.78e-06	0	PCGF6	NA	NA
10:103314232:T:C	T	C	missense	0.000186567	0	0	0	PCGF6	NA	NA
10:103314235:T:C	T	C	missense	0.000186567	0	0	0	PCGF6	NA	NA
10:103326541:G:A	G	A	missense	0.000186567	0	0	0	PCGF6	NA	NA
10:103326623:T:G	T	G	missense	0.000186567	0	0	0	PCGF6	NA	NA
10:103333938:G:A	G	A	missense	0.000186567	0	2.04e-05	0	PCGF6	NA	NA
10:103348743:T:C	T	C	missense	0.000186567	0	0	0	PCGF6	NA	NA
10:103348755:T:C	T	C	missense	0.000186567	0	0	0	PCGF6	NA	NA
10:103348961:C:A	C	A	missense	0.000186567	0	0	0	PCGF6	NA	NA
10:103350892:A:G	A	G	missense	0.000186567	0	0.00020355	0	PCGF6	NA	NA
10:103351009:C:T	C	T	missense	0.000559701	0	4.75e-05	0	PCGF6	NA	NA
10:103351057:C:T	C	T	missense	0.000186567	0	0	0	PCGF6|TAF5	NA	NA
10:103368000:T:C	T	C	missense	0.000186567	0.000206697	0	0	TAF5	NA	NA
10:103368003:C:T	C	T	missense	0.000186567	0	0	0	TAF5	NA	NA
10:103368015:C:G	C	G	missense	0.000186567	0	0	0	TAF5	NA	NA
10:103368030:A:C	A	C	missense	0.000373274	0.000206868	1.36e-05	0	TAF5	NA	NA
10:103368047:C:G	C	G	missense	0.000186567	0	0	0	TAF5	NA	NA
10:103368093:G:A	G	A	missense	0.000186567	0.000206697	0	0	TAF5	NA	NA
10:103368095:A:G	A	G	missense	0.000186567	0	6.78e-06	0	TAF5	NA	NA
10:103368156:C:T	C	T	missense	0.000186637	0	0	0	TAF5	NA	NA
10:103368213:C:T	C	T	missense	0.000186567	0	6.78e-06	0	TAF5	NA	NA
10:103368216:C:T	C	T	missense	0.000186567	0	6.79e-06	0	TAF5	NA	NA
10:103368243:C:G	C	G	missense	0.000186567	0	0	0	TAF5	NA	NA
10:103368246:C:A	C	A	missense	0.000373134	0	0	0	TAF5	NA	NA
10:103368258:C:A	C	A	missense	0.000186567	0	0	0	TAF5	NA	NA
10:103368261:C:A	C	A	missense	0.000186567	0	0	0	TAF5	NA	NA
10:103368268:C:A	C	A	missense	0.00335821	0.00144748	0	0	TAF5	NA	NA
10:103368318:G:T	G	T	missense	0.000186567	0	0	0	TAF5	NA	NA
10:103368377:T:G	T	G	missense	0.279022	0.31377	0.313019	220	TAF5	NA	NA
10:103368416:G:C	G	C	missense	0.000186567	0	0	0	TAF5	NA	NA
10:103368468:C:T	C	T	missense	0.000932836	0.00165426	2.03e-05	0	TAF5	NA	NA
10:103368525:C:T	C	T	missense	0.000186637	0	0	0	TAF5	NA	NA
10:103373370:C:T	C	T	missense	0.000373274	0	0	0	TAF5	NA	NA
10:103373399:G:A	G	A	missense	0.000186637	0	1.36e-05	0	TAF5	NA	NA
10:103373508:C:A	C	A	missense	0.000186567	0	0	0	TAF5	NA	NA
10:103378240:A:G	A	G	missense	0.000559701	0	0	0	TAF5	NA	NA
10:103378276:G:A	G	A	missense	0.000186567	0	0	0	TAF5	NA	NA
10:103378382:A:C	A	C	missense	0.000186567	0	0	0	TAF5	NA	NA
10:103379659:G:A	G	A	missense	0.000186567	0	6.78e-06	0	TAF5	NA	NA
10:103379720:G:A	G	A	missense	0.0106343	0.0130489	0.00396099	0	TAF5	NA	NA
10:103379768:A:G	A	G	missense	0.000186567	0.000206954	0	0	TAF5	NA	NA
10:103379909:T:A	T	A	missense	0.000186637	0	0	0	TAF5	NA	NA
10:103379930:A:G	A	G	missense	0.000186637	0	0	0	TAF5	NA	NA
10:103379955:G:A	G	A	missense	0.000186567	0	0	0	TAF5	NA	NA
10:103381730:G:A	G	A	missense	0.000186567	0	0	0	TAF5|ATP5MK	NA	NA
10:103392202:C:G	C	G	missense	0.000186567	0	0	0	ATP5MK	NA	NA
10:103392216:G:GT	G	GT	LoF	0.000186567	0	0	0	ATP5MK	NA	NA
10:103392225:G:C	G	C	missense	0.000373274	0	0	0	ATP5MK	NA	NA
10:103392250:T:C	T	C	missense	0.000186567	0	0	0	ATP5MK	NA	NA
10:103392444:T:C	T	C	missense	0.000373134	0	0	0	ATP5MK|PDCD11	NA	NA
10:103403137:G:A	G	A	missense	0.000186637	0	0	0	PDCD11	NA	NA
10:103403194:A:G	A	G	missense	0.000186567	0.000207039	0.00024418	0	PDCD11	NA	NA
10:103403260:A:T	A	T	missense	0.000186567	0	0	0	PDCD11	NA	NA
10:103406000:G:A	G	A	missense	0.000186567	0	2.71e-05	0	PDCD11	NA	NA
10:103406090:A:G	A	G	missense	0.000373134	0	0	0	PDCD11	NA	NA
10:103406680:A:G	A	G	missense	0.000186567	0	0	0	PDCD11	NA	NA
10:103406704:G:A	G	A	missense	0.000373134	0	0	0	PDCD11	NA	NA
10:103406711:C:T	C	T	missense	0.00149254	0.00165631	0.00210933	0	PDCD11	NA	NA
10:103406718:T:G	T	G	missense	0.00055991	0	0	0	PDCD11	NA	NA
10:103409742:C:T	C	T	missense	0.000559701	0	2.71e-05	0	PDCD11	NA	NA
10:103409747:G:A	G	A	missense	0.000186637	0	0.000169563	0	PDCD11	NA	NA
10:103413198:G:A	G	A	missense	0.000186776	0	6.78e-06	0	PDCD11	NA	NA
10:103414021:G:A	G	A	missense	0.000186567	0	0.00017635	0	PDCD11	NA	NA
10:103414061:G:A	G	A	missense	0.000186637	0	0	0	PDCD11	NA	NA
10:103414090:C:T	C	T	missense	0.000186567	0	0.000474776	0	PDCD11	NA	NA
10:103414287:A:T	A	T	missense	0.000373134	0	0	0	PDCD11	NA	NA
10:103414297:A:C	A	C	missense	0.000373134	0.000207039	0	0	PDCD11	NA	NA
10:103414325:G:T	G	T	missense	0.000373413	0	0	0	PDCD11	NA	NA
10:103414331:G:T	G	T	LoF	0.000373552	0	0	0	PDCD11	NA	NA
10:103415029:T:C	T	C	missense	0.000186567	0	0	0	PDCD11	NA	NA
10:103415036:T:C	T	C	missense	0.000373134	0	0	0	PDCD11	NA	NA
10:103415150:G:A	G	A	missense	0.000932836	0.000622665	0	1	PDCD11	NA	NA
10:103416593:C:T	C	T	missense	0.00149254	0.00310688	0.00208201	0	PDCD11	NA	NA
10:103417807:G:A	G	A	missense	0.000186567	0.000207125	0.00385914	0	PDCD11	NA	NA
10:103417816:T:C	T	C	missense	0.000186567	0	6.78e-06	0	PDCD11	NA	NA
10:103417840:C:A	C	A	missense	0.000186567	0.000207211	0	0	PDCD11	NA	NA
10:103417888:G:T	G	T	missense	0.020709	0.0298631	0.0472196	2	PDCD11	NA	NA
10:103418524:A:T	A	T	missense	0.00130646	0.000827815	0	0	PDCD11	NA	NA
10:103418623:G:A	G	A	missense	0.00335821	0.00186181	0.00552737	0	PDCD11	NA	NA
10:103418626:G:C	G	C	missense	0.000746269	0.000413565	0	0	PDCD11	NA	NA
10:103418635:G:A	G	A	LoF	0.000186567	0	0	0	PDCD11	NA	NA
10:103419628:A:G	A	G	missense	0.000186637	0	0	0	PDCD11	NA	NA
10:103419629:T:C	T	C	missense	0.000186567	0	0.00099022	0	PDCD11	NA	NA
10:103419661:G:A	G	A	missense	0.000186567	0.000206782	0.000142431	0	PDCD11	NA	NA
10:103419676:C:G	C	G	missense	0.000186567	0.000206868	0	0	PDCD11	NA	NA
10:103421397:G:A	G	A	missense	0.00279851	0.00289735	0	0	PDCD11	NA	NA
10:103421469:C:T	C	T	missense	0.000186567	0	6.78e-05	0	PDCD11	NA	NA
10:103421486:G:A	G	A	missense	0.000186567	0	0	0	PDCD11	NA	NA
10:103423006:C:T	C	T	missense	0.000186637	0	3.39e-05	0	PDCD11	NA	NA
10:103423084:G:C	G	C	missense	0.000186567	0	0	0	PDCD11	NA	NA
10:103423132:G:A	G	A	missense	0.000186567	0	3.39e-05	0	PDCD11	NA	NA
10:103423591:T:C	T	C	missense	0.00615672	0.00351821	0.00875504	1	PDCD11	NA	NA
10:103425006:A:C	A	C	missense	0.000186567	0	0	0	PDCD11	NA	NA
10:103425101:G:A	G	A	missense	0.000373134	0.000414079	0.00090205	0	PDCD11	NA	NA
10:103425110:C:T	C	T	missense	0.000559701	0	1.36e-05	0	PDCD11	NA	NA
10:103425111:G:A	G	A	missense	0.000186637	0	7.46e-05	0	PDCD11	NA	NA
10:103425168:C:T	C	T	missense	0.000186567	0	0	0	PDCD11	NA	NA
10:103425210:C:T	C	T	missense	0.000186916	0	2.03e-05	0	PDCD11	NA	NA
10:103425213:C:T	C	T	missense	0.000186567	0	0	0	PDCD11	NA	NA
10:103425219:A:T	A	T	missense	0.000186637	0.000207125	0	0	PDCD11	NA	NA
10:103425254:A:T	A	T	missense	0.000186637	0	0.00076631	0	PDCD11	NA	NA
10:103425480:C:T	C	T	missense	0.000186846	0	6.78e-06	0	PDCD11	NA	NA
10:103427380:T:A	T	A	missense	0.000186567	0	3.39e-05	0	PDCD11	NA	NA
10:103433997:G:A	G	A	missense	0.000746269	0.000620604	0.000895304	0	PDCD11	NA	NA
10:103434275:C:T	C	T	missense	0.000186567	0	0	0	PDCD11	NA	NA
10:103434302:G:A	G	A	missense	0.000186567	0	4.07e-05	0	PDCD11	NA	NA
10:103434329:T:C	T	C	missense	0.375373	0.5887	0.422077	1056	PDCD11	NA	NA
10:103438020:A:G	A	G	missense	0.000186567	0	0	0	PDCD11	NA	NA
10:103438043:G:A	G	A	missense	0.000373274	0.000621375	0.0118626	0	PDCD11	NA	NA
10:103438807:C:T	C	T	missense	0.000186567	0	6.78e-06	0	PDCD11	NA	NA
10:103440396:G:A	G	A	missense	0.000186567	0	0	0	PDCD11	NA	NA
10:103440552:C:T	C	T	missense	0.000373134	0	0	0	PDCD11	NA	NA
10:103440553:G:A	G	A	missense	0.000186567	0	2.03e-05	0	PDCD11	NA	NA
10:103440840:T:A	T	A	missense	0.000746547	0.000620604	1.36e-05	0	CALHM2	NA	NA
10:103447180:T:C	T	C	missense	0.000186567	0.000207039	0	0	CALHM2	NA	NA
10:103447193:C:T	C	T	missense	0.000373134	0.000206697	2.03e-05	0	CALHM2	NA	NA
10:103447231:C:T	C	T	missense	0.000186567	0	2.71e-05	0	CALHM2	NA	NA
10:103447261:C:T	C	T	missense	0.000373274	0	6.78e-05	0	CALHM2	NA	NA
10:103447266:C:G	C	G	missense	0.000186567	0.000621633	0	0	CALHM2	NA	NA
10:103447301:G:A	G	A	missense	0.00597015	0.0084851	8.14e-05	1	CALHM2	NA	NA
10:103447325:A:G	A	G	missense	0.00055991	0.000827472	6.78e-06	0	CALHM2	NA	NA
10:103447369:C:T	C	T	missense	0.000186567	0.000206782	0	0	CALHM2	NA	NA
10:103447397:C:T	C	T	missense	0.000186567	0.000206954	7.46e-05	0	CALHM2	NA	NA
10:103447405:C:T	C	T	missense	0.000186567	0	1.36e-05	0	CALHM2	NA	NA
10:103447406:G:A	G	A	missense	0.00298507	0.00144748	4.07e-05	0	CALHM2	NA	NA
10:103447427:G:A	G	A	missense	0.000932836	0.00144868	0	0	CALHM2	NA	NA
10:103447448:T:C	T	C	missense	0.000186567	0	0	0	CALHM2	NA	NA
10:103447544:C:T	C	T	missense	0.000186567	0.000207125	0.00538488	0	CALHM2	NA	NA
10:103447547:C:T	C	T	missense	0.000186637	0	2.71e-05	0	CALHM2	NA	NA
10:103447561:C:A	C	A	missense	0.000186567	0	0	0	CALHM2	NA	NA
10:103449388:T:TGG	T	TGG	LoF	0.000186567	0.000206954	0	0	CALHM2	NA	NA
10:103449424:C:T	C	T	missense	0.000186567	0	0	0	CALHM2	NA	NA
10:103449425:G:A	G	A	missense	0.000186567	0	2.03e-05	0	CALHM2	NA	NA
10:103449436:A:G	A	G	missense	0.000373134	0.000206954	1.36e-05	0	CALHM2	NA	NA
10:103449503:G:T	G	T	missense	0.000373134	0	0	0	CALHM2	NA	NA
10:103449517:G:A	G	A	missense	0.000186567	0	1.36e-05	0	CALHM2	NA	NA
10:103449535:A:C	A	C	missense	0.000186567	0	0.000569646	0	CALHM2	NA	NA
10:103449544:C:A	C	A	missense	0.000186567	0	0	0	CALHM2	NA	NA
10:103449553:C:T	C	T	missense	0.000186567	0	1.36e-05	0	CALHM2	NA	NA
10:103449584:TGACA:T	TGACA	T	LoF	0.000186637	0	0	0	CALHM2	NA	NA
10:103449599:CAG:C	CAG	C	LoF	0.000559701	0.00103648	0.00968319	0	CALHM2	NA	NA
10:103449656:C:T	C	T	missense	0.018097	0.0200662	0.0167648	1	CALHM2	NA	NA
10:103449676:C:T	C	T	missense	0.000186567	0	0.000311957	0	CALHM2	NA	NA
10:103449677:G:A	G	A	missense	0.000186567	0.00103348	1.36e-05	0	CALHM2	NA	NA
10:103449695:C:T	C	T	missense	0.000186567	0	1.36e-05	0	CALHM2	NA	NA
10:103449743:C:G	C	G	missense	0.00055991	0.000207383	2.03e-05	0	CALHM2	NA	NA
10:103449755:C:A	C	A	missense	0.000186567	0	0	0	CALHM2	NA	NA
10:103449761:T:C	T	C	missense	0.000186567	0	0	0	CALHM2	NA	NA
10:103449787:C:T	C	T	missense	0.000186567	0.000207383	4.07e-05	0	CALHM2	NA	NA
10:103449796:G:A	G	A	missense	0.000559701	0.000414594	6.78e-06	0	CALHM2|CALHM1	NA	NA
10:103458219:C:T	C	T	missense	0.0011194	0.000620604	0.00132245	0	CALHM1	NA	NA
10:103458235:G:A	G	A	LoF	0.000559701	0	6.78e-06	0	CALHM1	NA	NA
10:103458250:C:T	C	T	missense	0.000186567	0	4.07e-05	0	CALHM1	NA	NA
10:103458292:G:A	G	A	missense	0.000186567	0.000414079	6.78e-05	0	CALHM1	NA	NA
10:103458295:C:T	C	T	missense	0.000186567	0.000207039	0.00880893	0	CALHM1	NA	NA
10:103458331:C:T	C	T	missense	0.000186567	0	2.03e-05	0	CALHM1	NA	NA
10:103458355:C:T	C	T	missense	0.000186567	0	1.36e-05	0	CALHM1	NA	NA
10:103458367:A:G	A	G	missense	0.000186567	0	0	0	CALHM1	NA	NA
10:103458403:C:T	C	T	missense	0.000373134	0.00103348	0.00115964	0	CALHM1	NA	NA
10:103458410:C:T	C	T	LoF	0.00317164	0.00310045	6.78e-06	0	CALHM1	NA	NA
10:103458430:G:A	G	A	missense	0.000932836	0.000620347	6.78e-06	0	CALHM1	NA	NA
10:103458495:G:A	G	A	missense	0.111422	0.863335	0.800652	1113	CALHM1	NA	NA
10:103458546:A:C	A	C	missense	0.000559701	0.000207039	0	0	CALHM1	NA	NA
10:103458592:C:T	C	T	missense	0.000186567	0.000413565	0.000149195	0	CALHM1	NA	NA
10:103458640:A:C	A	C	missense	0.000186567	0	0	0	CALHM1	NA	NA
10:103458645:G:C	G	C	missense	0.000186567	0	0	0	CALHM1	NA	NA
10:103458650:C:A	C	A	missense	0.000186567	0	0	0	CALHM1	NA	NA
10:103458737:G:T	G	T	missense	0.000186567	0	0	0	CALHM3	NA	NA
10:103473227:G:A	G	A	missense	0.000186567	0.000206782	0	0	CALHM3	NA	NA
10:103473241:G:A	G	A	missense	0.000186567	0	0	0	CALHM3	NA	NA
10:103473244:C:T	C	T	missense	0.000373134	0	0	0	CALHM3	NA	NA
10:103473262:G:A	G	A	missense	0.000186567	0	0	0	CALHM3	NA	NA
10:103473353:T:C	T	C	missense	0.117164	0.857557	0.710005	2102	CALHM3	NA	NA
10:103473452:T:C	T	C	missense	0.000569476	0.000423191	0	0	CALHM3	NA	NA
10:103473478:C:A	C	A	missense	0.000186567	0	2.03e-05	0	CALHM3	NA	NA
10:103473481:G:T	G	T	missense	0.000186567	0	0	0	CALHM3	NA	NA
10:103473496:C:T	C	T	missense	0.000186567	0.000620091	0.022346	0	CALHM3	NA	NA
10:103473527:G:T	G	T	missense	0.000186567	0	0	0	CALHM3	NA	NA
10:103473581:C:T	C	T	missense	0.000373134	0	0	0	CALHM3	NA	NA
10:103473583:A:G	A	G	missense	0.000186567	0.000206868	0	0	CALHM3	NA	NA
10:103473628:T:C	T	C	missense	0.000186567	0.000206782	0.00118014	0	CALHM3	NA	NA
10:103473670:A:G	A	G	missense	0.000186567	0.000207039	0	0	CALHM3	NA	NA
10:103473679:A:C	A	C	missense	0.000186567	0	0	0	CALHM3	NA	NA
10:103476407:T:C	T	C	missense	0.000186706	0	0	0	CALHM3	NA	NA
10:103478771:G:A	G	A	missense	0.000186637	0	8.82e-05	0	CALHM3	NA	NA
10:103478780:C:A	C	A	missense	0.000933532	0.000829531	2.71e-05	0	CALHM3	NA	NA
10:103478785:C:T	C	T	missense	0.000186637	0	6.78e-06	0	CALHM3	NA	NA
10:103478854:G:A	G	A	missense	0.000186567	0	5.42e-05	0	CALHM3	NA	NA
10:103478879:C:T	C	T	missense	0.000559701	0	4.07e-05	0	CALHM3	NA	NA
10:103478892:G:C	G	C	LoF	0.000186567	0	0	0	NEURL1	NA	NA
10:103570928:C:G	C	G	missense	0.000186637	0	0	0	NEURL1	NA	NA
10:103570968:C:T	C	T	missense	0.00186567	0.00248344	8.82e-05	0	NEURL1	NA	NA
10:103571018:C:T	C	T	missense	0.000186567	0	0	0	NEURL1	NA	NA
10:103571625:G:A	G	A	missense	0.000186637	0	0	0	NEURL1	NA	NA
10:103571670:A:T	A	T	missense	0.000186567	0	0	0	NEURL1	NA	NA
10:103571678:G:T	G	T	missense	0.000186567	0	2.03e-05	0	NEURL1	NA	NA
10:103571694:A:G	A	G	missense	0.000186567	0	0	0	NEURL1	NA	NA
10:103571736:T:C	T	C	missense	0.000559701	0.000413565	0.000427229	0	NEURL1	NA	NA
10:103571757:G:A	G	A	missense	0.000186567	0	8.82e-05	0	NEURL1	NA	NA
10:103571769:C:T	C	T	missense	0.000186567	0	0	0	NEURL1	NA	NA
10:103584688:G:T	G	T	missense	0.000186706	0	0	0	NEURL1	NA	NA
10:103584694:G:A	G	A	missense	0.270437	0.256538	0.170648	198	NEURL1	NA	NA
10:103584758:A:G	A	G	missense	0.000186567	0	7.04e-06	0	NEURL1	NA	NA
10:103584776:A:G	A	G	missense	0.000186846	0	7.22e-06	0	NEURL1	NA	NA
10:103584866:T:A	T	A	missense	0.000186567	0	0	0	NEURL1	NA	NA
10:103584872:G:A	G	A	missense	0.000186637	0	0	0	NEURL1	NA	NA
10:103585098:C:G	C	G	missense	0.000559701	0.000207039	0	1	SH3PXD2A	NA	NA
10:103724333:G:A	G	A	missense	0.000186567	0	0	0	SH3PXD2A	NA	NA
10:103724340:G:A	G	A	missense	0.000373134	0	8.82e-05	0	SH3PXD2A	NA	NA
10:103735733:C:T	C	T	missense	0.000746269	0.000621891	0.000556083	0	SH3PXD2A	NA	NA
10:103855251:C:T	C	T	missense	0.000186567	0.000207039	1.36e-05	0	SH3PXD2A	NA	NA
10:103855253:C:T	C	T	missense	0.000186567	0	2.71e-05	0	SH3PXD2A|STN1	NA	NA
10:103889105:G:A	G	A	missense	0.000186567	0	1.36e-05	0	1	NA	NA
10:103897558:C:G	C	G	missense	0.011194	0.979744	0.842049	2647	1	NA	NA
10:103897602:C:A	C	A	missense	0.00055991	0	0	0	1	NA	NA
10:103897694:T:C	T	C	missense	0.000186567	0	0	0	1	NA	NA
10:103898902:C:T	C	T	missense	0.000186567	0	0	0	1	NA	NA
10:103900068:C:T	C	T	missense	0.011194	0.979934	0.842029	2640	1	NA	NA
10:103900103:C:T	C	T	missense	0.000186567	0	4.07e-05	0	1	NA	NA
10:103910568:A:G	A	G	missense	0.000373274	0	0	0	SLK	NA	NA
10:103967758:A:C	A	C	missense	0.000186567	0.000206782	6.78e-06	0	SLK	NA	NA
10:103967785:A:G	A	G	missense	0.000746269	0	1.36e-05	0	SLK	NA	NA
10:103967800:A:C	A	C	missense	0.000373134	0.000206868	0.000189897	0	SLK	NA	NA
10:104001481:G:A	G	A	missense	0.000186567	0	0	0	SLK	NA	NA
10:104002335:C:T	C	T	missense	0.000186567	0	1.36e-05	0	SLK	NA	NA
10:104002392:A:G	A	G	missense	0.000186637	0	0	0	SLK	NA	NA
10:104002562:A:G	A	G	missense	0.000186567	0	0	0	SLK	NA	NA
10:104002572:A:G	A	G	missense	0.00242537	0.00186258	1.36e-05	0	SLK	NA	NA
10:104002686:C:T	C	T	missense	0.00541045	0.00684647	0	0	SLK	NA	NA
10:104002716:T:C	T	C	missense	0.000186567	0	0	0	SLK	NA	NA
10:104002786:A:C	A	C	missense	0.000186567	0	0	0	SLK	NA	NA
10:104002833:G:A	G	A	missense	0.181903	0.175715	0.21471	98	SLK	NA	NA
10:104002896:A:G	A	G	missense	0.000186567	0.000206868	0.000345847	0	SLK	NA	NA
10:104002920:G:A	G	A	missense	0.000186567	0	0	0	SLK	NA	NA
10:104003087:A:G	A	G	missense	0.000186637	0	6.78e-06	0	SLK	NA	NA
10:104003088:C:G	C	G	missense	0.00055991	0.000207039	0	0	SLK	NA	NA
10:104003144:G:A	G	A	missense	0.000186567	0	0	0	SLK	NA	NA
10:104003178:G:A	G	A	missense	0.000186567	0	0	0	SLK	NA	NA
10:104003208:C:T	C	T	missense	0.0011194	0.000414938	0	0	SLK	NA	NA
10:104003214:T:C	T	C	missense	0.00615672	0.00456242	0.0120272	0	SLK	NA	NA
10:104003252:A:G	A	G	missense	0.000373134	0.000206697	0	0	SLK	NA	NA
10:104003268:C:T	C	T	missense	0.200261	0.21976	0.192667	110	SLK	NA	NA
10:104003300:G:A	G	A	missense	0.000186567	0	0	0	SLK	NA	NA
10:104003310:C:A	C	A	missense	0.000186567	0	0	0	SLK	NA	NA
10:104003358:G:T	G	T	missense	0.000186567	0	6.78e-06	0	SLK	NA	NA
10:104003414:A:G	A	G	missense	0.000186567	0.00041425	3.39e-05	0	SLK	NA	NA
10:104003420:A:C	A	C	missense	0.00988806	0.0117964	0.00065105	0	SLK	NA	NA
10:104003483:A:C	A	C	missense	0.000186567	0	0	0	SLK	NA	NA
10:104005655:A:G	A	G	missense	0.000186567	0	0	0	SLK	NA	NA
10:104005977:A:G	A	G	missense	0.000186567	0	1.36e-05	0	SLK	NA	NA
10:104008244:G:A	G	A	missense	0.000186637	0	0	0	SLK	NA	NA
10:104008265:A:G	A	G	missense	0.000186637	0	0	0	SLK	NA	NA
10:104008289:G:A	G	A	missense	0.000186567	0	1.36e-05	0	SLK	NA	NA
10:104008295:A:G	A	G	missense	0.000186567	0	0	0	SLK	NA	NA
10:104008321:A:G	A	G	missense	0.000186567	0	0	0	SLK	NA	NA
10:104018817:G:A	G	A	missense	0.000373134	0.000207125	6.78e-06	0	SLK	NA	NA
10:104018874:T:C	T	C	missense	0.000559701	0.000620091	0	0	SLK	NA	NA
10:104020594:G:A	G	A	missense	0.000559701	0.000414766	2.03e-05	0	SLK|COL17A1	NA	NA
10:104034235:C:T	C	T	missense	0.000186567	0	0	0	COL17A1	NA	NA
10:104034244:G:A	G	A	missense	0.000186567	0	1.36e-05	0	COL17A1	NA	NA
10:104034282:C:G	C	G	missense	0.000373552	0	0	0	COL17A1	NA	NA
10:104034283:T:C	T	C	missense	0.000190259	0.000207555	0	0	COL17A1	NA	NA
10:104034322:C:T	C	T	missense	0.000188041	0	4.75e-05	0	COL17A1	NA	NA
10:104034647:C:T	C	T	missense	0.000559701	0.000622407	3.39e-05	0	COL17A1	NA	NA
10:104034648:G:A	G	A	missense	0.000559701	0.000207383	0.000345857	0	COL17A1	Uncertain_significance	COL17A1:1308
10:104034657:C:T	C	T	missense	0.000559701	0.00041425	0.000651201	0	COL17A1	NA	NA
10:104034701:G:A	G	A	missense	0.000373134	0	4.07e-05	0	COL17A1	NA	NA
10:104034710:C:T	C	T	missense	0.000186706	0	2.04e-05	0	COL17A1	NA	NA
10:104035491:A:G	A	G	missense	0.000559701	0.000206954	0	0	COL17A1	NA	NA
10:104037044:C:T	C	T	LoF	0.000186637	0	9.49e-05	0	COL17A1	NA	NA
10:104037115:T:C	T	C	LoF	0.000186637	0	0	0	COL17A1	NA	NA
10:104037638:C:T	C	T	missense	0.00130646	0.000621633	0.000691722	0	COL17A1	NA	NA
10:104037654:C:T	C	T	missense	0.00130646	0.00248242	2.71e-05	0	COL17A1	NA	NA
10:104037678:C:T	C	T	missense	0.000186567	0	0	0	COL17A1	NA	NA
10:104037680:A:G	A	G	missense	0.000186567	0	0	0	COL17A1	NA	NA
10:104037759:A:C	A	C	missense	0.000373134	0.000414079	0.000467974	0	COL17A1	Benign	COL17A1:1308
10:104038406:T:C	T	C	missense	0.00186567	0.00124327	6.78e-06	0	COL17A1	NA	NA
10:104038465:G:A	G	A	missense	0.000186567	0	1.36e-05	0	COL17A1	NA	NA
10:104039115:G:A	G	A	missense	0.000186637	0	4.75e-05	0	COL17A1	NA	NA
10:104040357:C:T	C	T	missense	0.000746269	0.000622407	0.00118014	0	COL17A1	Benign	COL17A1:1308
10:104040408:T:A	T	A	missense	0.000560119	0.00166113	0.000495305	0	COL17A1	Benign	COL17A1:1308
10:104041082:G:A	G	A	missense	0.000186567	0	1.36e-05	0	COL17A1	NA	NA
10:104041095:C:T	C	T	missense	0.000186567	0	0	0	COL17A1	NA	NA
10:104041535:A:G	A	G	missense	0.00130597	0	0	0	COL17A1	NA	NA
10:104045785:C:T	C	T	missense	0.000186567	0	1.36e-05	0	COL17A1	NA	NA
10:104047754:C:T	C	T	missense	0.000186567	0	0	0	COL17A1	NA	NA
10:104047788:C:T	C	T	missense	0.000186567	0.000206868	0	0	COL17A1	NA	NA
10:104047793:C:T	C	T	missense	0.000186567	0	0	0	COL17A1	NA	NA
10:104049426:C:T	C	T	missense	0.000560119	0	0	0	COL17A1	NA	NA
10:104050109:T:G	T	G	missense	0.000559701	0.000207383	0	0	COL17A1	NA	NA
10:104050642:C:T	C	T	missense	0.270896	0.740971	0.727628	1446	COL17A1	NA	NA
10:104051509:G:T	G	T	missense	0.000186637	0	0	0	COL17A1	NA	NA
10:104052208:C:G	C	G	missense	0.000186567	0	0	0	COL17A1	NA	NA
10:104053036:T:C	T	C	missense	0.000186567	0	0	0	COL17A1	NA	NA
10:104054101:C:T	C	T	missense	0.000186567	0	6.78e-06	0	COL17A1	NA	NA
10:104054986:G:T	G	T	missense	0.000559701	0	0	0	COL17A1	NA	NA
10:104055815:C:T	C	T	missense	0.000186567	0	6.78e-06	0	COL17A1	NA	NA
10:104055863:C:T	C	T	missense	0.000373134	0	4.75e-05	0	COL17A1	Uncertain_significance	COL17A1:1308
10:104055877:G:A	G	A	missense	0.0110075	0.00890269	2.03e-05	0	COL17A1	NA	NA
10:104055880:G:A	G	A	missense	0.000186637	0	7.46e-05	0	COL17A1	NA	NA
10:104055934:T:C	T	C	missense	0.00055991	0	6.78e-06	0	COL17A1	NA	NA
10:104055935:A:T	A	T	missense	0.000186637	0	0	0	COL17A1	NA	NA
10:104057101:C:A	C	A	missense	0.000186567	0	0.00071255	0	COL17A1	NA	NA
10:104057104:C:T	C	T	missense	0.000933184	0.000828157	0.00385461	0	COL17A1	Benign/Likely_benign	COL17A1:1308
10:104057158:T:C	T	C	missense	0.07444	0.943455	0.854284	2318	COL17A1	NA	NA
10:104059647:C:T	C	T	missense	0.000559701	0.000206868	6.1e-05	0	COL17A1	NA	NA
10:104059719:C:T	C	T	LoF	0.00055991	0	0	0	COL17A1	NA	NA
10:104063789:A:C	A	C	missense	0.0011194	0.000206868	0	0	COL17A1	NA	NA
10:104064524:G:A	G	A	missense	0.000186567	0.000621633	2.71e-05	0	COL17A1	NA	NA
10:104064575:A:G	A	G	missense	0.383539	0.631524	0.599441	1038	COL17A1	NA	NA
10:104070467:C:G	C	G	missense	0.0330347	0.0242036	2.71e-05	2	COL17A1	Benign	COL17A1:1308
10:104070512:C:A	C	A	missense	0.000186637	0	0	0	COL17A1	NA	NA
10:104070530:C:T	C	T	missense	0.000186567	0	0	0	COL17A1	NA	NA
10:104072032:A:C	A	C	missense	0.000186776	0	0	0	COL17A1	NA	NA
10:104072034:C:T	C	T	missense	0.000186637	0	2.03e-05	0	COL17A1	NA	NA
10:104073228:C:G	C	G	missense	0.000186706	0	0	0	COL17A1	NA	NA
10:104074195:C:T	C	T	missense	0.000186567	0.000207125	6.78e-06	0	COL17A1	NA	NA
10:104076316:G:A	G	A	missense	0.000559701	0.000413907	0.000440827	0	COL17A1	Uncertain_significance	COL17A1:1308
10:104076348:C:A	C	A	missense	0.000373134	0.000621891	1.36e-05	0	COL17A1	NA	NA
10:104076417:C:T	C	T	missense	0.000373134	0	2.71e-05	0	COL17A1	NA	NA
10:104080664:T:C	T	C	missense	0.000186567	0.00186181	0.0103216	0	SFR1	Benign	COL17A1:1308
10:104123007:A:G	A	G	missense	0.184328	0.163354	0.214602	104	SFR1	NA	NA
10:104123034:C:T	C	T	missense	0.000186637	0	0	0	SFR1	NA	NA
10:104123043:C:T	C	T	missense	0.000186567	0.000413907	0	0	SFR1	NA	NA
10:104123072:A:T	A	T	missense	0.000186567	0	0	0	SFR1	NA	NA
10:104123084:C:G	C	G	missense	0.000186567	0	1.36e-05	0	SFR1	NA	NA
10:104123865:T:G	T	G	missense	0.0011194	0.00144928	0	0	SFR1	NA	NA
10:104124003:T:C	T	C	missense	0.000186567	0	1.36e-05	0	SFR1	NA	NA
10:104124038:G:A	G	A	missense	0.000746269	0.00289376	1.36e-05	0	SFR1	NA	NA
10:104124077:G:A	G	A	missense	0.000186567	0	0	0	SFR1	NA	NA
10:104124112:G:T	G	T	missense	0.000186567	0	0	0	SFR1|CFAP43	NA	NA
10:104130153:G:C	G	C	missense	0.000373134	0	0	0	CFAP43	NA	NA
10:104130218:T:G	T	G	missense	0.000186567	0	0	0	CFAP43	NA	NA
10:104130293:G:A	G	A	missense	0.000186567	0	0	0	CFAP43	NA	NA
10:104131438:A:G	A	G	missense	0.000186567	0	0	0	CFAP43	NA	NA
10:104132169:G:C	G	C	missense	0.00055991	0.000415455	0.0070909	0	CFAP43	Benign/Likely_benign	CFAP43:80217
10:104133631:C:G	C	G	missense	0.000186637	0	0	0	CFAP43	NA	NA
10:104133679:C:A	C	A	missense	0.000186567	0	0	0	CFAP43	NA	NA
10:104140843:C:T	C	T	missense	0.000373134	0	0.00208282	0	CFAP43	NA	NA
10:104145483:G:A	G	A	LoF	0.000186637	0.000207383	0	0	CFAP43	NA	NA
10:104145554:C:T	C	T	missense	0.000746547	0	6.78e-06	0	CFAP43	NA	NA
10:104145555:G:A	G	A	missense	0.000373134	0.00041511	0	0	CFAP43	NA	NA
10:104146328:G:A	G	A	missense	0.00186637	0.0018649	0.00206214	0	CFAP43	NA	NA
10:104162010:T:C	T	C	missense	0.000186567	0	0	0	CFAP43	NA	NA
10:104162022:C:T	C	T	missense	0.000186567	0	1.36e-05	0	CFAP43	NA	NA
10:104162023:G:A	G	A	LoF	0.000186637	0	1.36e-05	0	CFAP43	NA	NA
10:104162373:G:A	G	A	missense	0.000186637	0	0	0	CFAP43	NA	NA
10:104167637:T:G	T	G	missense	0.000186567	0	0	0	CFAP43	NA	NA
10:104167688:G:A	G	A	missense	0.000932836	0.000416146	3.39e-05	0	CFAP43	NA	NA
10:104167691:C:T	C	T	missense	0.000186637	0	1.36e-05	0	CFAP43	NA	NA
10:104167692:G:A	G	A	missense	0.000186637	0	0.000142452	0	CFAP43	NA	NA
10:104167694:G:A	G	A	missense	0.000186637	0	6.11e-05	0	CFAP43	NA	NA
10:104167703:G:A	G	A	missense	0.00223881	0.00373909	8.14e-05	1	CFAP43	NA	NA
10:104167725:G:A	G	A	missense	0.000186567	0	0	0	CFAP43	NA	NA
10:104168754:C:T	C	T	missense	0.000186637	0	2.71e-05	0	CFAP43	NA	NA
10:104168772:G:A	G	A	missense	0.000186567	0	2.03e-05	0	CFAP43	NA	NA
10:104168793:A:G	A	G	missense	0.000186637	0	0	0	CFAP43	NA	NA
10:104168822:G:C	G	C	missense	0.000186776	0	0	0	CFAP43	NA	NA
10:104172417:A:G	A	G	missense	0.00149309	0.00310816	0	0	CFAP43	NA	NA
10:104179099:T:G	T	G	missense	0.000186706	0	0	0	CFAP43	NA	NA
10:104179884:C:T	C	T	missense	0.000186567	0	6.78e-06	0	CFAP43	NA	NA
10:104182371:G:A	G	A	missense	0.0011194	0.000620604	0	0	CFAP43	NA	NA
10:104182380:C:T	C	T	missense	0.000186567	0	2.03e-05	0	CFAP43	NA	NA
10:104182439:A:G	A	G	missense	0.000186567	0	6.78e-06	0	CFAP43	NA	NA
10:104185127:C:T	C	T	missense	0.000746547	0	0.000495231	0	CFAP43	NA	NA
10:104186084:C:T	C	T	missense	0.0016791	0.0026971	0.00433467	0	CFAP43	NA	NA
10:104186114:C:T	C	T	missense	0.000186567	0	3.39e-05	0	CFAP43	NA	NA
10:104187402:G:A	G	A	missense	0.000186567	0.000413736	0	0	CFAP43	NA	NA
10:104187435:T:C	T	C	missense	0.000186567	0	0	0	CFAP43	NA	NA
10:104187445:T:G	T	G	missense	0.000746547	0.000206868	0	0	CFAP43	NA	NA
10:104187489:G:A	G	A	missense	0.000932836	0.000206954	0.00294361	0	CFAP43	NA	NA
10:104188374:G:C	G	C	missense	0.000186567	0	0	0	CFAP43	NA	NA
10:104188402:T:TTTTAATGATAC	T	TTTTAATGATAC	LoF	0.000746547	0	0.000251273	0	CFAP43	NA	NA
10:104188409:CTCTGAAAGCAA:C	CTCTGAAAGCAA	C	LoF	0.000773096	0	0.000274164	0	CFAP43	NA	NA
10:104192243:A:G	A	G	missense	0.000373274	0.000206868	0	0	CFAP43	NA	NA
10:104193867:C:A	C	A	missense	0.000186567	0	0	0	CFAP43	NA	NA
10:104193870:C:T	C	T	missense	0.000373134	0.000829187	0.000576467	0	CFAP43	NA	NA
10:104193909:C:T	C	T	missense	0.000186776	0	2.03e-05	0	CFAP43	NA	NA
10:104193965:G:A	G	A	missense	0.000186567	0	6.78e-06	0	CFAP43	NA	NA
10:104194010:G:A	G	A	missense	0.000373274	0	3.39e-05	0	CFAP43	NA	NA
10:104196904:AAC:A	AAC	A	LoF	0.000186567	0.000206868	0	0	CFAP43	NA	NA
10:104197956:A:G	A	G	missense	0.13694	0.131568	0.0479749	49	CFAP43	NA	NA
10:104203721:T:C	T	C	missense	0.000186567	0	0.000169547	0	CFAP43	NA	NA
10:104203722:G:T	G	T	missense	0.000373134	0.00041425	0	1	CFAP43	NA	NA
10:104205982:C:A	C	A	missense	0.000186567	0	1.36e-05	0	CFAP43	NA	NA
10:104207673:G:A	G	A	missense	0.000746269	0.00103563	0.00109871	0	CFAP43	NA	NA
10:104207793:G:A	G	A	missense	0.000186567	0	0	0	CFAP43	NA	NA
10:104207796:T:C	T	C	missense	0.000186637	0.000414938	0.000420464	0	CFAP43	NA	NA
10:104212039:C:T	C	T	missense	0.000373413	0.000207125	0	0	CFAP43	NA	NA
10:104212050:G:C	G	C	LoF	0.000186637	0	0	0	CFAP43	NA	NA
10:104212053:A:G	A	G	missense	0.000186637	0.000207125	0	0	CFAP43	NA	NA
10:104212071:T:C	T	C	missense	0.00410601	0.0012474	6.78e-06	0	CFAP43	NA	NA
10:104212098:G:T	G	T	missense	0.000186637	0.000207727	0	0	CFAP43	NA	NA
10:104212135:C:T	C	T	missense	0.000186637	0	6.78e-06	0	CFAP43	NA	NA
10:104212153:C:T	C	T	missense	0.00429104	0.00289855	0.00351998	0	CFAP43	NA	NA
10:104212155:G:A	G	A	missense	0.000373134	0	4.75e-05	0	CFAP43	NA	NA
10:104214314:T:C	T	C	missense	0.0016791	0.0010352	1.36e-05	0	CFAP43	NA	NA
10:104214340:C:T	C	T	missense	0.000559701	0.000413907	0	0	CFAP43	NA	NA
10:104214425:T:C	T	C	missense	0.000373134	0	0	0	CFAP43	NA	NA
10:104230656:G:A	G	A	missense	0.000186567	0	6.78e-06	0	CFAP43	NA	NA
10:104230701:C:T	C	T	missense	0.000933184	0.000622407	3.39e-05	0	GSTO1	NA	NA
10:104255193:G:T	G	T	missense	0.000186567	0	0	0	GSTO1	NA	NA
10:104255247:TA:T	TA	T	LoF	0.000186567	0	0	0	GSTO1	NA	NA
10:104259685:G:A	G	A	missense	0.000186637	0	0	0	GSTO1	NA	NA
10:104259689:C:T	C	T	missense	0.000186567	0	0	0	GSTO1	NA	NA
10:104259707:A:G	A	G	missense	0.000186567	0	0	0	GSTO1	NA	NA
10:104259751:C:A	C	A	missense	0.000186567	0	0	0	GSTO1|GSTO2	NA	NA
10:104274920:C:A	C	A	missense	0.000186567	0	0	0	GSTO2	NA	NA
10:104274940:C:G	C	G	missense	0.000746269	0	0	0	GSTO2	NA	NA
10:104275243:C:T	C	T	missense	0.000186637	0	0	0	GSTO2	NA	NA
10:104275253:A:G	A	G	missense	0.000186567	0	0	0	GSTO2	NA	NA
10:104275312:G:A	G	A	missense	0.00055991	0	0.00175655	0	GSTO2	NA	NA
10:104277950:A:T	A	T	missense	0.000186637	0	0	0	GSTO2	NA	NA
10:104277976:G:C	G	C	missense	0.000186567	0	0	0	GSTO2	NA	NA
10:104278032:T:A	T	A	missense	0.000933184	0.000414079	2.71e-05	0	GSTO2	NA	NA
10:104279427:A:G	A	G	missense	0.332463	0.332502	0.450163	322	GSTO2	NA	NA
10:104297615:C:G	C	G	missense	0.000186637	0	0	0	GSTO2	NA	NA
10:104299207:G:T	G	T	missense	0.000932836	0.00041425	0	0	GSTO2	NA	NA
10:104299208:A:G	A	G	missense	0.000186567	0	0	0	GSTO2|ITPRIP	NA	NA
10:104314466:G:C	G	C	missense	0.000186567	0	0	0	ITPRIP	NA	NA
10:104314523:C:T	C	T	missense	0.000373134	0.000206868	6.78e-06	0	ITPRIP	NA	NA
10:104314541:C:T	C	T	missense	0.000186567	0	2.03e-05	0	ITPRIP	NA	NA
10:104314593:C:T	C	T	missense	0.000373274	0	0	0	ITPRIP	NA	NA
10:104314766:C:T	C	T	missense	0.000186567	0	0	0	ITPRIP	NA	NA
10:104314773:C:T	C	T	missense	0.000186567	0	6.78e-06	0	ITPRIP	NA	NA
10:104314814:G:A	G	A	missense	0.00279851	0.00434064	0	1	ITPRIP	NA	NA
10:104314818:C:T	C	T	missense	0.000186567	0	0	0	ITPRIP	NA	NA
10:104314871:G:A	G	A	missense	0.00205224	0.00103605	2.71e-05	0	ITPRIP	NA	NA
10:104314883:T:C	T	C	missense	0.000559701	0	0	0	ITPRIP	NA	NA
10:104314892:T:C	T	C	missense	0.00485075	0.00145228	0.000115287	0	ITPRIP	NA	NA
10:104314922:C:T	C	T	missense	0.000186567	0.000207211	0	0	ITPRIP	NA	NA
10:104314982:G:A	G	A	missense	0.000373134	0	6.78e-06	0	ITPRIP	NA	NA
10:104315026:C:A	C	A	missense	0.000186567	0	0	0	ITPRIP	NA	NA
10:104315037:G:A	G	A	missense	0.000186567	0	6.78e-06	0	ITPRIP	NA	NA
10:104315063:C:T	C	T	missense	0.000186567	0	0	0	ITPRIP	NA	NA
10:104315099:T:A	T	A	missense	0.000186637	0	0	0	ITPRIP	NA	NA
10:104315135:G:A	G	A	missense	0.000186567	0.00103477	2.03e-05	0	ITPRIP	NA	NA
10:104315214:A:G	A	G	missense	0.00634565	0.00496689	6.78e-05	1	ITPRIP	NA	NA
10:104315222:G:A	G	A	missense	0.000186637	0	4.75e-05	0	ITPRIP	NA	NA
10:104315237:C:A	C	A	missense	0.000186567	0	0	0	ITPRIP	NA	NA
10:104315265:C:T	C	T	missense	0.000186567	0.000207039	4.75e-05	0	ITPRIP	NA	NA
10:104315342:C:T	C	T	missense	0.000373134	0	3.39e-05	0	ITPRIP	NA	NA
10:104315364:C:T	C	T	missense	0.000186567	0.000413394	2.03e-05	0	ITPRIP	NA	NA
10:104315400:C:T	C	T	missense	0.000186567	0	2.03e-05	0	ITPRIP	NA	NA
10:104315511:G:A	G	A	missense	0.00522388	0.00392887	0.0015191	0	ITPRIP	NA	NA
10:104315570:C:T	C	T	missense	0.000186567	0	2.71e-05	0	ITPRIP	NA	NA
10:104315609:C:T	C	T	missense	0.00261194	0.00103434	2.03e-05	0	ITPRIP	NA	NA
10:104315610:GC:G	GC	G	LoF	0.000186637	0	0	0	ITPRIP	NA	NA
10:104315630:G:A	G	A	missense	0.000186567	0	0	0	ITPRIP	NA	NA
10:104315638:G:C	G	C	missense	0.000186567	0	0	0	ITPRIP	NA	NA
10:104315688:C:T	C	T	missense	0.000186567	0	0	0	ITPRIP	NA	NA
10:104315697:C:T	C	T	missense	0.000559701	0	1.36e-05	0	ITPRIP	NA	NA
10:104315700:C:T	C	T	missense	0.000559701	0.000413736	0.000169535	0	ITPRIP	NA	NA
10:104315742:G:A	G	A	missense	0.000186567	0.000413736	0.0033233	0	ITPRIP	NA	NA
10:104315783:C:T	C	T	missense	0.000186567	0	0	0	ITPRIP	NA	NA
10:104315906:T:A	T	A	missense	0.000186567	0	0	0	ITPRIP	NA	NA
10:104315937:G:A	G	A	missense	0.000186567	0	0	0	ITPRIP	NA	NA
10:104315970:C:T	C	T	missense	0.000373134	0	6.78e-06	0	ITPRIP	NA	NA
10:104316045:T:C	T	C	missense	0.000186637	0	0	0	ITPRIP|IDI1	NA	NA
10:1043300:C:T	C	T	LoF	0.000186567	0	0	0	IDI1|IDI2-AS1|IDI2-AS1|IDI2-AS1|IDI2-AS1|CFAP58	NA	NA
10:104358459:A:G	A	G	missense	0.00839552	0.00931291	4.75e-05	0	CFAP58	NA	NA
10:104358495:A:G	A	G	missense	0.000373134	0	9.49e-05	0	CFAP58	NA	NA
10:104358612:C:T	C	T	missense	0.000373134	0	0	0	CFAP58	NA	NA
10:104362036:C:A	C	A	missense	0.000373134	0.000206954	0	0	CFAP58	NA	NA
10:104362168:G:A	G	A	missense	0.000186567	0	0	0	CFAP58	NA	NA
10:104364738:G:A	G	A	missense	0.000186706	0	1.36e-05	0	CFAP58	NA	NA
10:104364753:T:C	T	C	missense	0.000190621	0	0.00697322	0	CFAP58	NA	NA
10:104364844:G:C	G	C	missense	0.000186637	0	0	0	CFAP58	NA	NA
10:104364854:C:T	C	T	LoF	0.0016791	0.000414766	3.39e-05	0	CFAP58	NA	NA
10:104365836:G:A	G	A	missense	0.000186706	0	0.000325649	0	CFAP58	NA	NA
10:104365844:G:A	G	A	missense	0.000186986	0	6.78e-06	0	CFAP58	NA	NA
10:104365857:A:G	A	G	missense	0.000560957	0.00124533	0	0	CFAP58	NA	NA
10:104365880:G:A	G	A	missense	0.000748783	0.000623441	0	0	CFAP58	NA	NA
10:104365922:C:A	C	A	missense	0.000747664	0.000414594	0	0	CFAP58	NA	NA
10:104365952:G:A	G	A	missense	0.00055991	0.00144928	0	0	CFAP58	NA	NA
10:104370923:G:A	G	A	missense	0.0016791	0.00187266	8.14e-05	0	CFAP58	NA	NA
10:104370957:A:C	A	C	missense	0.000186637	0	0	0	CFAP58	NA	NA
10:104371043:G:A	G	A	missense	0.000373134	0.00124121	0.00173632	0	CFAP58	NA	NA
10:104380060:A:G	A	G	missense	0.000186637	0.000207211	3.39e-05	0	CFAP58	NA	NA
10:104380165:A:G	A	G	missense	0.000559701	0.000413394	0.000576435	0	CFAP58	NA	NA
10:104392260:G:A	G	A	missense	0.000186567	0.000207297	0	0	CFAP58	NA	NA
10:104392344:G:C	G	C	missense	0.000186567	0.000827472	0	0	CFAP58	NA	NA
10:104392353:T:A	T	A	missense	0.215858	0.208782	0.236426	132	CFAP58	NA	NA
10:104392387:A:T	A	T	missense	0.00503731	0.00331538	0	0	CFAP58	NA	NA
10:104392395:G:A	G	A	LoF	0.000186567	0	0	0	CFAP58	NA	NA
10:104393441:A:T	A	T	missense	0.000186637	0.000413394	0.000183096	0	CFAP58	NA	NA
10:104400719:C:T	C	T	missense	0.000373134	0.000828844	0.000291648	0	CFAP58	NA	NA
10:104400855:G:C	G	C	missense	0.000186706	0.000829187	0	0	CFAP58	NA	NA
10:104400893:G:C	G	C	missense	0.000186567	0	0	0	CFAP58	NA	NA
10:104403775:C:T	C	T	missense	0.00634328	0.00580672	0.00537175	0	CFAP58	NA	NA
10:104406702:A:G	A	G	missense	0.000186567	0	0	0	CFAP58	NA	NA
10:104406743:C:T	C	T	missense	0.000186567	0	6.78e-05	0	CFAP58	NA	NA
10:104406795:T:A	T	A	LoF	0.000186567	0	0	0	CFAP58|IDI1	NA	NA
10:1044131:T:C	T	C	missense	0.000186567	0	0	0	IDI1|IDI2-AS1|IDI2-AS1|IDI2-AS1|IDI2-AS1|CFAP58	NA	NA
10:104447740:C:T	C	T	missense	0.000186706	0	0	0	CFAP58	NA	NA
10:104450094:G:C	G	C	missense	0.000186567	0	0	0	CFAP58	NA	NA
10:104450138:T:C	T	C	missense	0.000186567	0.000207039	0	0	CFAP58	NA	NA
10:104450179:C:T	C	T	LoF	0.000932836	0.000621118	0	0	CFAP58	NA	NA
10:104454514:C:A	C	A	missense	0.000746269	0.000621633	0.0110261	0	CFAP58|SORCS3	NA	NA
10:104641353:C:T	C	T	missense	0.000186567	0	0	0	SORCS3	NA	NA
10:104641362:G:A	G	A	missense	0.000186567	0.000413907	0.00481663	0	SORCS3	NA	NA
10:104641467:C:T	C	T	missense	0.000186637	0	1.36e-05	0	SORCS3	NA	NA
10:104641479:C:T	C	T	missense	0.000186567	0	2.03e-05	0	SORCS3	NA	NA
10:104641554:G:T	G	T	missense	0.000186567	0	0	0	SORCS3	NA	NA
10:104641589:G:A	G	A	missense	0.000186567	0	0	0	SORCS3	NA	NA
10:104641622:G:A	G	A	missense	0.0382463	0.0472245	0.0882413	3	SORCS3	NA	NA
10:104641656:C:T	C	T	missense	0.000746269	0.00248139	3.39e-05	0	SORCS3	NA	NA
10:104641766:G:A	G	A	missense	0.000186567	0	0	0	SORCS3	NA	NA
10:104641808:G:A	G	A	missense	0.000373134	0	2.71e-05	0	SORCS3	NA	NA
10:104641850:G:A	G	A	missense	0.000186567	0	0.000257704	0	SORCS3	NA	NA
10:104641856:G:A	G	A	missense	0.000186567	0	0	0	SORCS3	NA	NA
10:104842808:C:T	C	T	missense	0.000186567	0	2.03e-05	0	SORCS3	NA	NA
10:104915922:A:G	A	G	missense	0.000186567	0	0	0	SORCS3	NA	NA
10:104977384:C:T	C	T	missense	0.000186637	0	0	0	SORCS3	NA	NA
10:104977396:C:T	C	T	missense	0.000186567	0	1.36e-05	0	SORCS3	NA	NA
10:104977413:C:T	C	T	missense	0.000186776	0	6.78e-06	0	SORCS3	NA	NA
10:105043091:C:T	C	T	missense	0.000186567	0	0	0	SORCS3	NA	NA
10:105089785:G:A	G	A	missense	0.00055991	0	2.71e-05	0	SORCS3	NA	NA
10:105089815:A:G	A	G	missense	0.000373134	0.000207125	1.36e-05	0	SORCS3	NA	NA
10:105089831:C:T	C	T	missense	0.000186567	0	4.75e-05	0	SORCS3	NA	NA
10:105105433:C:T	C	T	missense	0.000186567	0	0	0	SORCS3	NA	NA
10:105105460:C:T	C	T	missense	0.00690299	0.0060166	0	2	SORCS3	NA	NA
10:105139437:G:A	G	A	missense	0.000186637	0	0	0	SORCS3	NA	NA
10:105147641:G:A	G	A	missense	0.000186567	0	7.46e-05	0	SORCS3	NA	NA
10:105147660:C:T	C	T	missense	0.000186567	0	0	0	SORCS3	NA	NA
10:105147714:G:A	G	A	missense	0.0011194	0.000829187	6.78e-06	0	SORCS3	NA	NA
10:105147790:G:T	G	T	missense	0.000186567	0	0	0	SORCS3	NA	NA
10:105157145:G:C	G	C	missense	0.000186567	0	0	0	SORCS3	NA	NA
10:105157147:A:T	A	T	missense	0.000186706	0.000207125	2.71e-05	0	SORCS3	NA	NA
10:105157152:A:C	A	C	missense	0.000186567	0	0	0	SORCS3	NA	NA
10:105157176:G:T	G	T	missense	0.000373134	0	0	0	SORCS3	NA	NA
10:105157215:A:T	A	T	missense	0.000186637	0	0	0	SORCS3	NA	NA
10:105157262:G:A	G	A	missense	0.000559701	0	0	0	SORCS3	NA	NA
10:105164356:G:A	G	A	missense	0.000186567	0	0.000128861	0	SORCS3	NA	NA
10:105167327:C:T	C	T	missense	0.000186567	0	2.71e-05	0	SORCS3	NA	NA
10:105178169:A:G	A	G	missense	0.000186567	0.000620861	6.78e-06	0	SORCS3	NA	NA
10:105200097:C:A	C	A	missense	0.000186567	0.000413907	0	0	SORCS3	NA	NA
10:105214561:G:A	G	A	missense	0.000186567	0.000207383	2.03e-05	0	SORCS3	NA	NA
10:105216996:G:A	G	A	missense	0.000186567	0	0	0	SORCS3	NA	NA
10:105217014:G:A	G	A	missense	0.000373134	0	4.07e-05	1	SORCS3	NA	NA
10:105217083:C:T	C	T	missense	0.000186567	0	0	0	SORCS3	NA	NA
10:105247309:T:C	T	C	missense	0.000186567	0	0	0	SORCS3	NA	NA
10:105252811:G:A	G	A	missense	0.000373134	0.000207297	0.000101727	0	SORCS3	NA	NA
10:105252873:G:C	G	C	missense	0.000186567	0	6.1e-05	0	SORCS3	NA	NA
10:105255772:T:A	T	A	missense	0.000186567	0	0	0	SORCS3	NA	NA
10:105256862:G:T	G	T	missense	0.000186567	0	0	0	SORCS3	NA	NA
10:105262402:G:A	G	A	missense	0.00447761	0.0024855	0.00897278	1	SORCS3	NA	NA
10:105262482:C:T	C	T	missense	0.000186567	0.000207383	1.36e-05	0	SORCS3	NA	NA
10:105263325:T:C	T	C	missense	0.0011194	0.000620604	6.78e-06	1	SORCS1	NA	NA
10:106577423:A:C	A	C	missense	0.000186567	0	0	0	SORCS1	NA	NA
10:106577451:C:T	C	T	missense	0.000186637	0	1.36e-05	0	SORCS1	NA	NA
10:106579388:C:T	C	T	missense	0.00223881	0.00228881	0.00113952	0	SORCS1	NA	NA
10:106597371:T:C	T	C	missense	0.000186637	0.000207297	4.07e-05	0	SORCS1	NA	NA
10:106597402:C:T	C	T	missense	0.000186567	0.000207383	4.07e-05	0	SORCS1	NA	NA
10:106597408:G:A	G	A	missense	0.000186567	0	0	0	SORCS1	NA	NA
10:106607264:C:T	C	T	missense	0.000746269	0.00124275	0.000183101	0	SORCS1	NA	NA
10:106607291:C:G	C	G	missense	0.000186567	0	0	0	SORCS1	NA	NA
10:106611939:C:T	C	T	missense	0.000746269	0.000207297	0	0	SORCS1	NA	NA
10:106618270:AG:A	AG	A	LoF	0.000186567	0	0	0	SORCS1	NA	NA
10:106620432:G:A	G	A	missense	0.000186567	0	2.71e-05	0	SORCS1	NA	NA
10:106620553:C:G	C	G	missense	0.000186567	0	0	0	SORCS1	NA	NA
10:106629205:T:C	T	C	missense	0.000186567	0	0	0	SORCS1	NA	NA
10:106629223:C:T	C	T	missense	0.000186567	0	6.78e-06	0	SORCS1	NA	NA
10:106629228:C:T	C	T	missense	0.000373134	0.000413736	5.42e-05	0	SORCS1	NA	NA
10:106629324:T:C	T	C	missense	0.000186567	0	6.78e-06	0	SORCS1	NA	NA
10:106667707:C:T	C	T	missense	0.000373134	0.000207125	6.78e-06	0	SORCS1	NA	NA
10:106667761:G:A	G	A	missense	0.000186567	0.000207211	6.78e-06	0	SORCS1	NA	NA
10:106667779:C:A	C	A	missense	0.000373134	0.000206954	1.36e-05	0	SORCS1	NA	NA
10:106671303:A:G	A	G	missense	0.000186567	0	0	0	SORCS1	NA	NA
10:106671313:G:A	G	A	missense	0.000186567	0	6.78e-06	0	SORCS1	NA	NA
10:106672879:G:T	G	T	missense	0.000186567	0	0	0	SORCS1	NA	NA
10:106672911:C:T	C	T	missense	0.000186567	0	3.39e-05	0	SORCS1	NA	NA
10:106675050:T:A	T	A	missense	0.000186567	0.000207727	0	0	SORCS1	NA	NA
10:106677329:G:T	G	T	missense	0.000186567	0	0	0	SORCS1	NA	NA
10:106677359:C:T	C	T	missense	0.000186567	0	0	0	SORCS1	NA	NA
10:106679288:C:T	C	T	missense	0.000186637	0	0	0	SORCS1	NA	NA
10:106679299:A:T	A	T	missense	0.000186637	0	0	0	SORCS1	NA	NA
10:106679305:G:A	G	A	missense	0.000559701	0.000413736	0	0	SORCS1	NA	NA
10:106679643:A:G	A	G	missense	0.000186567	0	6.78e-06	0	SORCS1	NA	NA
10:106688210:G:T	G	T	missense	0.000186567	0	5.43e-05	0	SORCS1	NA	NA
10:106699296:C:T	C	T	missense	0.000186567	0	3.39e-05	0	SORCS1	NA	NA
10:106699354:C:T	C	T	missense	0.000186567	0	0.000576568	0	SORCS1	NA	NA
10:106699381:T:C	T	C	missense	0.000186567	0	6.78e-06	0	SORCS1	NA	NA
10:106706634:G:C	G	C	missense	0.000186567	0	0	0	SORCS1	NA	NA
10:106709261:C:T	C	T	missense	0.000186567	0	0	0	SORCS1	NA	NA
10:106709335:T:C	T	C	missense	0.00111982	0.00124481	0.00253146	0	SORCS1	NA	NA
10:106829578:C:T	C	T	missense	0.000373134	0	0.00089517	0	SORCS1	NA	NA
10:106829599:T:A	T	A	missense	0.000373134	0.000207211	0	0	SORCS1	NA	NA
10:106829648:C:G	C	G	missense	0.000186567	0	0	0	SORCS1	NA	NA
10:106956577:T:G	T	G	missense	0.000186637	0	0	0	SORCS1	NA	NA
10:107164099:C:T	C	T	missense	0.000373274	0.000207211	0	0	SORCS1	NA	NA
10:107164226:C:A	C	A	missense	0.00205224	0.00144868	2.03e-05	0	SORCS1	NA	NA
10:107164238:C:T	C	T	missense	0.000186567	0	0	0	SORCS1	NA	NA
10:107164250:G:A	G	A	missense	0.000186567	0	0	0	SORCS1	NA	NA
10:107164334:C:G	C	G	missense	0.000186567	0	0	0	SORCS1	NA	NA
10:107164370:G:T	G	T	missense	0.000186567	0	0	0	SORCS1	NA	NA
10:107164372:G:A	G	A	missense	0.00391791	0.00413565	0.000834158	0	SORCS1	NA	NA
10:107164411:G:C	G	C	missense	0.000373274	0.000413736	6.78e-06	0	SORCS1	NA	NA
10:107164432:C:T	C	T	missense	0.000373134	0	0	0	SORCS1|WDR37	NA	NA
10:1072169:G:A	G	A	missense	0.000186567	0	0	0	WDR37	NA	NA
10:1072282:T:G	T	G	missense	0.000186567	0	0	0	WDR37	NA	NA
10:1077980:A:G	A	G	missense	0.000186567	0.00144928	0.000834238	0	WDR37	NA	NA
10:1077997:T:A	T	A	missense	0.000932836	0.000827472	0.00198006	0	WDR37	NA	NA
10:1080062:C:T	C	T	missense	0.000186567	0	2.04e-05	0	XPNPEP1	NA	NA
10:109870766:T:C	T	C	missense	0.000186567	0	0	0	XPNPEP1	NA	NA
10:109873387:T:A	T	A	missense	0.000186706	0.000207555	0	0	XPNPEP1	NA	NA
10:109882614:C:T	C	T	missense	0.000186567	0	6.78e-06	0	XPNPEP1	NA	NA
10:109884101:A:C	A	C	missense	0.000186567	0	0	0	XPNPEP1	NA	NA
10:109888159:C:T	C	T	missense	0.000186567	0	0	0	XPNPEP1	NA	NA
10:109888541:C:A	C	A	missense	0.000186706	0	0	0	XPNPEP1	NA	NA
10:109888545:C:T	C	T	missense	0.000186567	0	0	0	XPNPEP1	NA	NA
10:109888559:A:C	A	C	missense	0.000186706	0	0	0	XPNPEP1	NA	NA
10:109888588:C:G	C	G	missense	0.000186637	0	6.78e-06	0	XPNPEP1	NA	NA
10:109907737:G:C	G	C	missense	0.00261194	0.00227743	3.39e-05	0	XPNPEP1	NA	NA
10:109915094:T:C	T	C	missense	0.000186567	0.000207039	6.78e-06	0	XPNPEP1|CELF2	NA	NA
10:11005437:T:C	T	C	missense	0.000373134	0.000621118	0.000257714	0	CELF2|ADD3	NA	NA
10:110100733:G:A	G	A	missense	0.000186567	0	1.36e-05	0	ADD3	NA	NA
10:110100745:A:G	A	G	missense	0.000186567	0	0	0	ADD3	NA	NA
10:110112826:G:A	G	A	missense	0.00130597	0.00083022	0.00013565	0	ADD3	Uncertain_significance	ADD3:120
10:110116403:A:G	A	G	missense	0.000186567	0.000206868	0	0	ADD3	NA	NA
10:110117364:A:G	A	G	missense	0.000186567	0	0	0	ADD3	NA	NA
10:110117369:A:T	A	T	missense	0.000373134	0.000206954	0	0	ADD3	NA	NA
10:110118610:A:C	A	C	missense	0.000186567	0	0	0	ADD3	NA	NA
10:110118642:T:C	T	C	missense	0.000186567	0	6.78e-05	0	ADD3	NA	NA
10:110118683:A:G	A	G	missense	0.000186567	0	0	0	ADD3	NA	NA
10:110118726:C:G	C	G	missense	0.000186567	0	0	0	ADD3	NA	NA
10:110119241:A:G	A	G	missense	0.000186567	0	0	0	ADD3	NA	NA
10:110119269:A:T	A	T	missense	0.000186567	0.000414422	0	0	ADD3	NA	NA
10:110119274:G:T	G	T	missense	0.000186567	0.000620861	1.36e-05	0	ADD3	NA	NA
10:110119287:A:T	A	T	missense	0.000186567	0	0	0	ADD3	NA	NA
10:110119557:A:C	A	C	missense	0.000186567	0	0	0	ADD3	NA	NA
10:110122141:A:T	A	T	missense	0.000186567	0	0	0	ADD3	NA	NA
10:110122144:A:G	A	G	missense	0.000186567	0.000207039	0.000725571	0	ADD3	Uncertain_significance	ADD3:120
10:110122198:C:T	C	T	missense	0.00149254	0.00145108	5.43e-05	0	ADD3	NA	NA
10:110122212:G:A	G	A	missense	0.000186567	0	0	0	ADD3	NA	NA
10:110124125:G:A	G	A	missense	0.000186567	0	2.03e-05	0	ADD3	NA	NA
10:110124243:A:G	A	G	missense	0.000186567	0	0	0	ADD3	NA	NA
10:110124261:G:A	G	A	missense	0.000186567	0	6.78e-06	0	ADD3	NA	NA
10:110125917:C:T	C	T	missense	0.000373134	0.000415628	2.71e-05	0	ADD3	NA	NA
10:110126491:T:A	T	A	missense	0.0151119	0.0175838	0.000671387	2	ADD3	NA	NA
10:110130393:C:T	C	T	missense	0.000373134	0.000207297	0.0016554	0	ADD3	NA	NA
10:110130420:C:G	C	G	missense	0.000186567	0	0	0	ADD3	NA	NA
10:110130421:A:T	A	T	missense	0.000186567	0	0	0	ADD3	NA	NA
10:110133383:T:C	T	C	missense	0.000373134	0	0	0	ADD3	NA	NA
10:110133591:C:CA	C	CA	LoF	0.000186637	0.000208333	8.16e-05	0	ADD3|MXI1	NA	NA
10:110207840:C:T	C	T	missense	0.000186637	0	0	0	MXI1	NA	NA
10:110207852:G:T	G	T	missense	0.000186567	0	0	0	MXI1	NA	NA
10:110208080:A:G	A	G	missense	0.000746269	0.000414938	0	0	MXI1	NA	NA
10:110226280:C:T	C	T	LoF	0.000187126	0	0	0	MXI1	NA	NA
10:110228266:T:A	T	A	missense	0.000186776	0	0	0	MXI1	NA	NA
10:110279986:T:C	T	C	missense	0.000186567	0	0	0	MXI1	NA	NA
10:110280029:T:C	T	C	missense	0.000186567	0	0	0	MXI1	NA	NA
10:110280055:A:G	A	G	missense	0.000186567	0	1.36e-05	0	MXI1	NA	NA
10:110284828:G:C	G	C	missense	0.000373274	0	0	0	MXI1	NA	NA
10:110284905:T:C	T	C	missense	0.000373134	0	0.000786899	0	MXI1	NA	NA
10:110284926:C:T	C	T	missense	0.000186567	0	0	0	MXI1	NA	NA
10:110284976:T:C	T	C	missense	0.000186567	0	0	0	MXI1|SMNDC1	NA	NA
10:110295238:T:C	T	C	missense	0.000186567	0	0	0	SMNDC1	NA	NA
10:110295269:G:C	G	C	missense	0.000186637	0	0	0	SMNDC1	NA	NA
10:110295317:TTC:T	TTC	T	LoF	0.000186706	0	0	0	WDR37	NA	NA
10:1103695:C:G	C	G	missense	0.000186567	0	0	0	WDR37	NA	NA
10:1103731:G:A	G	A	missense	0.000186637	0.000621891	6.78e-06	0	DUSP5	NA	NA
10:110498128:G:C	G	C	missense	0.00055991	0	0	0	DUSP5	NA	NA
10:110498213:A:G	A	G	missense	0.000186637	0	0.00281079	0	DUSP5	NA	NA
10:110498215:C:G	C	G	missense	0.000186706	0	6.8e-06	0	DUSP5	NA	NA
10:110498227:G:T	G	T	missense	0.000373134	0	0	0	DUSP5	NA	NA
10:110498260:C:G	C	G	missense	0.000186567	0.000207641	6.8e-06	0	DUSP5	NA	NA
10:110498342:G:T	G	T	missense	0.000186776	0	6.79e-06	0	DUSP5	NA	NA
10:110498414:A:G	A	G	missense	0.000933532	0.000207555	0	0	DUSP5	NA	NA
10:110498431:G:A	G	A	missense	0.000186567	0.000207039	0	0	DUSP5	NA	NA
10:110498443:G:A	G	A	missense	0.000186637	0	0	0	DUSP5	NA	NA
10:110502741:T:A	T	A	missense	0.000186567	0	0	0	DUSP5	NA	NA
10:110502742:C:T	C	T	missense	0.000186567	0.000207297	5.43e-05	0	DUSP5	NA	NA
10:110502803:G:C	G	C	missense	0.00615672	0.00642354	0.0100777	0	DUSP5	NA	NA
10:110507003:C:G	C	G	missense	0.000186567	0	0	0	DUSP5	NA	NA
10:110507011:A:C	A	C	missense	0.000186567	0	0	0	DUSP5	NA	NA
10:110507133:C:G	C	G	missense	0.000373134	0	0	0	DUSP5	NA	NA
10:110510116:A:G	A	G	missense	0.000186567	0	0	0	DUSP5	NA	NA
10:110510125:G:A	G	A	missense	0.000186637	0.000207125	0.000122074	0	DUSP5	NA	NA
10:110510150:C:G	C	G	missense	0.0011194	0.000206868	0.00953518	0	DUSP5	NA	NA
10:110510152:A:G	A	G	missense	0.000186567	0	0.000847733	0	SMC3	NA	NA
10:110582088:A:G	A	G	missense	0.000186567	0	0	0	SMC3	NA	NA
10:110583406:A:G	A	G	missense	0.000186567	0	0	0	SMC3	NA	NA
10:110584332:C:T	C	T	missense	0.00205224	0.00145168	2.71e-05	0	SMC3	NA	NA
10:110589933:C:G	C	G	missense	0.000186567	0.00103477	0	0	SMC3	Uncertain_significance	SMC3:9126
10:110590481:C:T	C	T	missense	0.000186567	0	0	0	SMC3	NA	NA
10:110593211:A:G	A	G	missense	0.000186567	0	0	0	SMC3	NA	NA
10:110596496:G:C	G	C	missense	0.00055991	0	0.000149223	0	SMC3	NA	NA
10:110596499:C:G	C	G	missense	0.000559701	0	0	1	SMC3	NA	NA
10:110644497:G:C	G	C	missense	0.000186567	0.000413736	0	0	RBM20	NA	NA
10:110644557:C:T	C	T	missense	0.000186706	0	0	0	RBM20	NA	NA
10:110644567:C:G	C	G	missense	0.000186637	0	0	0	RBM20	NA	NA
10:110780799:A:G	A	G	LoF	0.000186637	0	0	0	RBM20	NA	NA
10:110780914:G:A	G	A	missense	0.000186637	0.000207469	4.75e-05	0	RBM20	NA	NA
10:110780961:A:G	A	G	missense	0.000186567	0	0	0	RBM20	NA	NA
10:110781051:G:A	G	A	missense	0.000186916	0	6.1e-05	0	RBM20	NA	NA
10:110781054:C:T	C	T	missense	0.000186567	0	0	0	RBM20	NA	NA
10:110781079:C:A	C	A	missense	0.000186567	0	0	0	RBM20	NA	NA
10:110781084:A:G	A	G	missense	0.000186567	0	0	0	RBM20	NA	NA
10:110781142:G:A	G	A	missense	0.000186637	0.000415628	4.07e-05	0	RBM20	NA	NA
10:110781289:G:T	G	T	missense	0.000746269	0.0026904	0.000684876	0	RBM20	NA	NA
10:110781394:C:G	C	G	missense	0.00429104	0.00144808	0	0	RBM20	NA	NA
10:110781509:G:T	G	T	missense	0.000186567	0	0	0	RBM20	NA	NA
10:110781586:C:T	C	T	missense	0.000373134	0	2.03e-05	0	RBM20	NA	NA
10:110781604:A:T	A	T	missense	0.000186567	0	0	0	RBM20	NA	NA
10:110781636:C:T	C	T	missense	0.000186567	0.000413565	5.43e-05	0	RBM20	NA	NA
10:110781660:G:C	G	C	missense	0.000186567	0.000413736	6.78e-06	0	RBM20	NA	NA
10:110781687:A:G	A	G	missense	0.000186567	0	6.78e-06	0	RBM20	NA	NA
10:110781702:G:A	G	A	missense	0.00541045	0.00393375	4.75e-05	0	RBM20	NA	NA
10:110781744:G:A	G	A	missense	0.00205224	0.00227838	2.03e-05	0	RBM20	NA	NA
10:110781769:C:T	C	T	missense	0.000186567	0.000206782	6.78e-06	0	RBM20	Uncertain_significance	RBM20:282996
10:110781780:G:A	G	A	missense	0.000373134	0.00124069	2.71e-05	0	RBM20	Likely_benign	RBM20:282996
10:110781781:T:C	T	C	missense	0.00261194	0.00248242	0	0	RBM20	Likely_benign	RBM20:282996
10:110784351:C:T	C	T	missense	0.000186567	0	6.78e-06	0	RBM20	Uncertain_significance	RBM20:282996
10:110784367:C:T	C	T	missense	0.000373274	0.000206868	0.00555473	0	RBM20	Benign/Likely_benign	RBM20:282996
10:110784373:A:G	A	G	missense	0.000186567	0	0	0	RBM20	NA	NA
10:110784376:G:A	G	A	missense	0.000186567	0	0	0	RBM20	NA	NA
10:110784821:G:A	G	A	missense	0.000186706	0	2.03e-05	0	RBM20	NA	NA
10:110797509:T:C	T	C	missense	0.000932836	0.000620604	6.1e-05	0	RBM20	NA	NA
10:110797532:C:T	C	T	missense	0.000186637	0	6.78e-06	0	RBM20	Uncertain_significance	RBM20:282996
10:110797533:G:A	G	A	missense	0.000373134	0.00041425	4.07e-05	0	RBM20	NA	NA
10:110799902:A:G	A	G	missense	0.000186567	0	6.78e-06	0	RBM20	NA	NA
10:110810389:G:A	G	A	missense	0.000373274	0	0.000278042	0	RBM20	NA	NA
10:110812319:G:A	G	A	missense	0.000373134	0	0.000176348	0	RBM20	NA	NA
10:110812393:C:T	C	T	missense	0.000373134	0	5.42e-05	0	RBM20	NA	NA
10:110812401:C:A	C	A	missense	0.000746269	0.000413736	0	0	RBM20	NA	NA
10:110812466:C:T	C	T	missense	0.000186637	0	1.36e-05	0	RBM20	NA	NA
10:110812471:C:T	C	T	missense	0.000186567	0	0	0	RBM20	NA	NA
10:110812486:G:A	G	A	missense	0.00261194	0.00124327	1.36e-05	0	RBM20	Benign/Likely_benign	RBM20:282996
10:110812544:G:A	G	A	missense	0.000373134	0.000207039	6.78e-05	1	RBM20	NA	NA
10:110812570:G:A	G	A	missense	0.000373134	0	4.07e-05	0	RBM20	NA	NA
10:110812598:G:A	G	A	missense	0.000186567	0.000207297	0.000230574	0	RBM20	Likely_benign	RBM20:282996
10:110812610:C:T	C	T	missense	0.00373134	0.00477575	0	0	RBM20	NA	NA
10:110812636:C:T	C	T	missense	0.000186567	0.000207469	0	0	RBM20	Uncertain_significance	RBM20:282996
10:110812679:G:A	G	A	missense	0.000186637	0	4.07e-05	0	RBM20	NA	NA
10:110812729:G:A	G	A	missense	0.000373274	0	0	0	RBM20	NA	NA
10:110812759:G:T	G	T	missense	0.000559701	0.000622665	0	0	RBM20	NA	NA
10:110812849:G:A	G	A	missense	0.000186776	0	0	0	RBM20	NA	NA
10:110821383:G:A	G	A	missense	0.000186567	0	2.03e-05	0	RBM20	NA	NA
10:110821436:C:G	C	G	missense	0.000186567	0	6.78e-06	0	RBM20	NA	NA
10:110821524:G:A	G	A	missense	0.000932836	0.000413907	6.78e-05	0	RBM20	NA	NA
10:110821572:C:T	C	T	missense	0.000932836	0.00144868	0	0	RBM20	Likely_benign	RBM20:282996
10:110821614:A:G	A	G	missense	0.000186567	0.000207125	0	0	RBM20	NA	NA
10:110821695:G:A	G	A	missense	0.000186567	0	1.36e-05	0	RBM20	NA	NA
10:110821728:G:A	G	A	missense	0.000373134	0	0	0	RBM20	NA	NA
10:110821789:G:A	G	A	missense	0.0505597	0.0517598	0.00134283	7	RBM20	Benign/Likely_benign	RBM20:282996
10:110821884:C:A	C	A	missense	0.00242537	0.00227649	1.36e-05	0	RBM20	NA	NA
10:110821885:C:G	C	G	missense	0.00149254	0.00124172	3.39e-05	0	RBM20	NA	NA
10:110821922:A:C	A	C	missense	0.000186706	0	0	0	RBM20	NA	NA
10:110823536:G:A	G	A	missense	0.000796813	0.000426076	0.00332985	0	RBM20	Benign/Likely_benign	RBM20:282996
10:110831082:G:C	G	C	missense	0.000186637	0.000206954	0	0	RBM20	NA	NA
10:110831103:T:C	T	C	missense	0.000186637	0	6.78e-06	0	RBM20	NA	NA
10:110831121:C:T	C	T	missense	0.000186637	0	0.000122075	0	RBM20	NA	NA
10:110831126:G:A	G	A	missense	0.000186567	0.000829187	6.78e-06	0	RBM20	Uncertain_significance	RBM20:282996
10:110831180:C:G	C	G	missense	0.000186637	0	0	0	RBM20	NA	NA
10:110835878:C:T	C	T	missense	0.000186567	0	0	0	RBM20	Uncertain_significance	RBM20:282996
10:110835904:G:C	G	C	missense	0.000186567	0	0	0	RBM20	NA	NA
10:110835926:C:T	C	T	missense	0.000186567	0	0	0	RBM20	Uncertain_significance	RBM20:282996
10:110835943:G:A	G	A	missense	0.000186567	0	3.39e-05	0	RBM20	NA	NA
10:110835949:G:A	G	A	missense	0.000186567	0	2.03e-05	0	RBM20	NA	NA
10:110835961:C:G	C	G	missense	0.284142	0.718246	0.747918	1391	PDCD4	NA	NA
10:110876040:A:G	A	G	missense	0.000186567	0	0	0	PDCD4	NA	NA
10:110876050:T:TA	T	TA	LoF	0.000186637	0	0	0	PDCD4	NA	NA
10:110881394:C:T	C	T	missense	0.000186567	0	4.07e-05	0	PDCD4	NA	NA
10:110881416:C:T	C	T	missense	0.000373274	0	0	0	PDCD4	NA	NA
10:110883093:A:G	A	G	missense	0.000186567	0	0	0	PDCD4	NA	NA
10:110887675:G:A	G	A	missense	0.00522583	0.0057995	0.00423234	0	PDCD4	NA	NA
10:110889620:G:A	G	A	missense	0.000186637	0	6.79e-06	0	PDCD4	NA	NA
10:110890602:G:A	G	A	missense	0.000186567	0.00041511	6.78e-06	0	PDCD4	NA	NA
10:110894494:C:T	C	T	missense	0.000186567	0	0	0	PDCD4	NA	NA
10:110895967:A:G	A	G	missense	0.000373134	0.000413907	6.78e-06	0	PDCD4	NA	NA
10:110896006:A:T	A	T	missense	0.000186567	0.000207125	0	0	PDCD4	NA	NA
10:110898066:G:T	G	T	missense	0.000186706	0	0	0	PDCD4|SHOC2	NA	NA
10:110964419:G:T	G	T	missense	0.000186567	0	0	0	SHOC2	NA	NA
10:110964483:A:T	A	T	missense	0.000186567	0	0	0	SHOC2	NA	NA
10:110964855:A:G	A	G	missense	0.000186637	0	0	0	SHOC2	NA	NA
10:110964971:A:G	A	G	missense	0.000186567	0	0	0	SHOC2	Likely_benign	SHOC2:8036
10:110964991:C:G	C	G	missense	0.000373134	0	0	0	SHOC2	NA	NA
10:111000448:G:A	G	A	missense	0.000186567	0	0	0	SHOC2	NA	NA
10:111007642:G:A	G	A	missense	0.000186567	0.000621118	0	0	SHOC2	NA	NA
10:111009771:C:A	C	A	missense	0.000186567	0.000620861	0	0	SHOC2|ADRA2A	NA	NA
10:111078112:G:A	G	A	missense	0.000746269	0.00186181	1.36e-05	0	ADRA2A	NA	NA
10:111078126:T:A	T	A	missense	0.000186567	0	0	0	ADRA2A	NA	NA
10:111078258:G:A	G	A	missense	0.000186637	0	0	0	ADRA2A	NA	NA
10:111078294:C:T	C	T	missense	0.000186567	0	6.78e-06	0	ADRA2A	NA	NA
10:111078352:C:A	C	A	missense	0.000186567	0	0	0	ADRA2A	NA	NA
10:111078370:T:C	T	C	missense	0.000186567	0	0	0	ADRA2A	NA	NA
10:111078490:T:A	T	A	missense	0.000186706	0	0	0	ADRA2A	NA	NA
10:111078583:C:G	C	G	missense	0.000186567	0	0	0	ADRA2A	NA	NA
10:111078614:C:A	C	A	missense	0.000186567	0	0	0	ADRA2A	NA	NA
10:111078748:C:G	C	G	missense	0.0964552	0.0961459	0.000284904	28	ADRA2A	NA	NA
10:111078792:A:G	A	G	missense	0.00167973	0.00352551	6.11e-05	0	ADRA2A	NA	NA
10:111078885:C:T	C	T	missense	0.00727612	0.00434783	0.000482429	0	ADRA2A	NA	NA
10:111078891:G:A	G	A	missense	0.000746269	0.000414422	0.000183446	0	ADRA2A	NA	NA
10:111078897:C:A	C	A	missense	0.000373134	0.000414079	0	0	ADRA2A	NA	NA
10:111078907:A:G	A	G	missense	0.000186567	0	0	0	ADRA2A	NA	NA
10:111079009:C:A	C	A	missense	0.000186567	0	0	0	ADRA2A	NA	NA
10:111079016:G:C	G	C	missense	0.000186567	0	0	0	ADRA2A	NA	NA
10:111079038:C:T	C	T	missense	0.000186567	0.000206868	6.79e-06	0	ADRA2A	NA	NA
10:111079063:G:A	G	A	missense	0.000186567	0	0	0	ADRA2A	NA	NA
10:111079078:C:A	C	A	missense	0.000186567	0	0	0	ADRA2A	NA	NA
10:111079104:G:C	G	C	missense	0.000373134	0	0	0	ADRA2A	NA	NA
10:111079117:C:T	C	T	missense	0.000186567	0	0	0	ADRA2A	NA	NA
10:111079206:C:G	C	G	missense	0.000186567	0	0	0	ADRA2A	NA	NA
10:111079321:C:G	C	G	missense	0.000373134	0	0	1	ADRA2A	NA	NA
10:111079368:C:G	C	G	missense	0.000186567	0	0	0	ADRA2A	NA	NA
10:111079369:G:A	G	A	missense	0.000186567	0	3.39e-05	0	GPAM	NA	NA
10:112155900:G:C	G	C	missense	0.000186637	0	1.36e-05	0	GPAM	NA	NA
10:112155935:G:A	G	A	missense	0.000186637	0	1.36e-05	0	GPAM	NA	NA
10:112155944:C:T	C	T	missense	0.000186567	0	0	0	GPAM	NA	NA
10:112156037:T:A	T	A	missense	0.000186637	0	0	0	GPAM	NA	NA
10:112158381:A:C	A	C	missense	0.000186567	0	0	0	GPAM	NA	NA
10:112159909:A:G	A	G	LoF	0.000186637	0	0	0	GPAM	NA	NA
10:112159921:G:A	G	A	missense	0.000186567	0.000207039	0	0	GPAM	NA	NA
10:112159930:T:C	T	C	missense	0.000186706	0.000206954	0	0	GPAM	NA	NA
10:112159941:G:T	G	T	LoF	0.000186567	0	0	0	GPAM	NA	NA
10:112160008:G:C	G	C	missense	0.000373134	0	0	0	GPAM	NA	NA
10:112160691:T:A	T	A	missense	0.000186846	0	0	0	GPAM	NA	NA
10:112160701:C:G	C	G	missense	0.000186567	0	0	0	GPAM	NA	NA
10:112163778:A:T	A	T	missense	0.000186567	0	0	0	GPAM	NA	NA
10:112163784:G:A	G	A	missense	0.000186567	0.000207383	2.71e-05	0	GPAM	NA	NA
10:112164552:G:A	G	A	missense	0.000186567	0	2.71e-05	0	GPAM	NA	NA
10:112164573:G:A	G	A	missense	0.000186567	0.000621375	0.0188327	0	GPAM	NA	NA
10:112166466:A:G	A	G	missense	0.00447761	0.00600166	0.00872791	1	GPAM	NA	NA
10:112168356:A:C	A	C	missense	0.00783582	0.00517598	6.78e-06	0	GPAM	NA	NA
10:112168389:T:C	T	C	missense	0.000559701	0.000206954	0	0	GPAM	NA	NA
10:112168854:C:T	C	T	missense	0.000932836	0.000620861	0	0	GPAM	NA	NA
10:112172988:C:T	C	T	missense	0.000186567	0	0	0	GPAM	NA	NA
10:112173019:T:C	T	C	missense	0.000186567	0	0	0	GPAM	NA	NA
10:112173036:G:C	G	C	missense	0.000186567	0	0	0	GPAM	NA	NA
10:112173053:C:A	C	A	missense	0.000373134	0.000207211	0	0	GPAM	NA	NA
10:112173721:T:C	T	C	missense	0.000186637	0	0	0	GPAM	NA	NA
10:112173744:C:A	C	A	missense	0.000373134	0.000620604	0.000298418	0	GPAM|CELF2	NA	NA
10:11217436:G:A	G	A	missense	0.000186567	0.000207383	1.36e-05	0	CELF2|GPAM	NA	NA
10:112175621:C:T	C	T	missense	0.386711	0.629407	0.550593	1025	GPAM	NA	NA
10:112175691:G:A	G	A	missense	0.000186567	0	8.14e-05	0	GPAM	NA	NA
10:112175700:G:A	G	A	missense	0.000186567	0	0	0	GPAM	NA	NA
10:112177988:T:C	T	C	missense	0.000186567	0	3.39e-05	0	GPAM	NA	NA
10:112180510:A:G	A	G	missense	0.000559701	0	0	0	GPAM	NA	NA
10:112180577:G:A	G	A	missense	0.000373274	0.000829531	0	0	GPAM	NA	NA
10:112180592:C:T	C	T	missense	0.000186567	0	0	0	GPAM|TECTB	NA	NA
10:112283765:A:G	A	G	missense	0.000186637	0	0	0	TECTB	NA	NA
10:112284655:G:A	G	A	missense	0.000186567	0	0	0	TECTB	NA	NA
10:112284664:A:T	A	T	missense	0.000746269	0	0	0	TECTB	NA	NA
10:112284682:A:C	A	C	missense	0.000186567	0	0	0	TECTB	NA	NA
10:112286077:C:A	C	A	missense	0.00373413	0.00578752	0.00440167	0	TECTB	NA	NA
10:112286088:T:A	T	A	LoF	0.000186567	0.000206868	0	0	TECTB	NA	NA
10:112286107:G:A	G	A	missense	0.00261194	0.000621891	0.000101753	0	TECTB	NA	NA
10:112286144:C:T	C	T	missense	0.000373134	0	0.000101724	0	TECTB	NA	NA
10:112286213:G:A	G	A	missense	0.000186567	0.000207125	0	0	TECTB	NA	NA
10:112286335:G:A	G	A	missense	0.000186637	0.000206868	3.39e-05	0	TECTB	NA	NA
10:112293754:T:A	T	A	missense	0.0016791	0.00165975	0.00342489	0	TECTB	NA	NA
10:112293766:C:T	C	T	missense	0.000186637	0	0	0	TECTB	NA	NA
10:112293784:C:T	C	T	missense	0.000746269	0.000207039	0	0	TECTB	NA	NA
10:112293814:G:A	G	A	missense	0.000186567	0.000414422	0	0	TECTB	NA	NA
10:112294004:G:T	G	T	missense	0.000186567	0	0	0	TECTB	NA	NA
10:112294010:C:A	C	A	missense	0.000186567	0.000414422	0	0	TECTB	NA	NA
10:112294030:T:C	T	C	missense	0.000186567	0	3.39e-05	0	TECTB	NA	NA
10:112294063:T:G	T	G	LoF	0.000373274	0.000415455	0	0	TECTB	NA	NA
10:112298073:C:A	C	A	missense	0.000373274	0	6.78e-06	0	TECTB	NA	NA
10:112298083:A:G	A	G	missense	0.000186567	0	0	0	TECTB	NA	NA
10:112298158:T:C	T	C	missense	0.000186567	0.000414594	0	0	TECTB	NA	NA
10:112298176:T:C	T	C	missense	0.000186567	0	0	0	TECTB	NA	NA
10:112298194:C:T	C	T	missense	0.000373134	0	8.82e-05	0	TECTB	NA	NA
10:112302104:G:A	G	A	missense	0.000186567	0	0	0	TECTB	NA	NA
10:112303287:T:C	T	C	missense	0.0035461	0.00144988	0	0	TECTB	NA	NA
10:112303304:G:A	G	A	missense	0.000186567	0	1.36e-05	0	ACSL5	NA	NA
10:112376332:G:A	G	A	missense	0.000186567	0	0	0	ACSL5	NA	NA
10:112376374:C:T	C	T	missense	0.000186776	0	4.75e-05	0	ACSL5	NA	NA
10:112394984:C:T	C	T	missense	0.000186637	0.000207727	1.36e-05	0	ACSL5	NA	NA
10:112395012:A:AT	A	AT	LoF	0.000373552	0	0	0	ACSL5	NA	NA
10:112395058:G:A	G	A	missense	0.000186567	0	2.03e-05	0	ACSL5	NA	NA
10:112398959:C:G	C	G	LoF	0.000186567	0	0	0	ACSL5	NA	NA
10:112404777:G:T	G	T	missense	0.000186567	0	0	0	ACSL5	NA	NA
10:112404780:G:A	G	A	missense	0.000373134	0	1.36e-05	0	ACSL5	NA	NA
10:112409518:A:G	A	G	missense	0.0697761	0.0706882	0.0847915	14	ACSL5	NA	NA
10:112409551:G:T	G	T	missense	0.00149254	0.00144808	0	0	ACSL5	NA	NA
10:112409576:G:T	G	T	missense	0.000186567	0	0	0	ACSL5	NA	NA
10:112409627:A:G	A	G	missense	0.000186567	0	0	0	ACSL5	NA	NA
10:112409651:G:A	G	A	missense	0.000186567	0	0	0	ACSL5	NA	NA
10:112409657:T:C	T	C	missense	0.000186567	0	0	0	ACSL5	NA	NA
10:112409675:A:G	A	G	missense	0.000186567	0	0	0	ACSL5	NA	NA
10:112410494:T:A	T	A	missense	0.000186567	0	0	0	ACSL5	NA	NA
10:112413209:T:C	T	C	missense	0.000186567	0	0	0	ACSL5	NA	NA
10:112413273:C:T	C	T	missense	0.0106383	0.0117915	0	2	ACSL5	NA	NA
10:112416919:A:G	A	G	missense	0.000186567	0.000413907	0	0	ACSL5	NA	NA
10:112417868:G:A	G	A	missense	0.000186567	0	6.78e-06	0	ACSL5	NA	NA
10:112422382:C:G	C	G	missense	0.000186567	0.00041425	0	0	ACSL5|WDR37	NA	NA
10:1124241:C:T	C	T	missense	0.000186567	0	0	0	ACSL5	NA	NA
10:112425373:C:G	C	G	missense	0.000186637	0	0	0	ACSL5|ZDHHC6|ACSL5	NA	NA
10:112425417:T:C	T	C	missense	0.000373134	0	6.78e-05	0	ACSL5|ZDHHC6|ACSL5	NA	NA
10:112425419:G:C	G	C	missense	0.000186567	0	0	0	ACSL5|ZDHHC6|ACSL5	NA	NA
10:112425457:T:G	T	G	missense	0.000186567	0	0	0	ACSL5|ZDHHC6|WDR37	NA	NA
10:1124282:G:A	G	A	missense	0.000186567	0	0	0	ZDHHC6	NA	NA
10:112442260:C:T	C	T	missense	0.000186567	0	0	0	ZDHHC6	NA	NA
10:112442277:G:A	G	A	missense	0.000186567	0	0	0	ZDHHC6	NA	NA
10:112443576:A:G	A	G	missense	0.000186567	0	0	0	ZDHHC6	NA	NA
10:112445289:G:T	G	T	missense	0.000933184	0.000827472	0	0	ZDHHC6	NA	NA
10:112445316:C:T	C	T	missense	0.00541045	0.00310302	0.0124376	0	ZDHHC6|VTI1A	NA	NA
10:112460572:C:T	C	T	missense	0.000186567	0	6.78e-05	0	VTI1A|WDR37	NA	NA
10:1124915:A:G	A	G	missense	0.0011194	0.000413736	8.82e-05	0	VTI1A	NA	NA
10:112527096:C:T	C	T	missense	0.000186567	0	0	0	VTI1A	NA	NA
10:112527114:G:A	G	A	missense	0.000186567	0.000207125	1.36e-05	0	VTI1A	NA	NA
10:112527133:T:C	T	C	missense	0.000746547	0.000207125	0.000203486	0	VTI1A	NA	NA
10:112527148:A:G	A	G	missense	0.000186567	0	0	0	VTI1A	NA	NA
10:112538292:G:A	G	A	missense	0.000186637	0	4.07e-05	0	VTI1A	NA	NA
10:112668266:A:C	A	C	missense	0.000186567	0	0	0	VTI1A	NA	NA
10:112668275:G:A	G	A	missense	0.000559701	0	3.39e-05	0	VTI1A	NA	NA
10:112668941:G:A	G	A	missense	0.000186637	0	1.36e-05	0	VTI1A|CELF2	NA	NA
10:11270740:G:C	G	C	missense	0.000186567	0	0	0	CELF2	NA	NA
10:11275116:G:C	G	C	missense	0.000186567	0	0	0	CELF2|VTI1A	NA	NA
10:112815309:C:G	C	G	missense	0.000186706	0	0	0	VTI1A	NA	NA
10:112815363:T:C	T	C	missense	0.000186706	0	0	0	VTI1A|CELF2	NA	NA
10:11288499:A:G	A	G	missense	0.000373134	0.00041511	0.000745985	0	CELF2|WDR37	NA	NA
10:1129280:G:C	G	C	missense	0.000186567	0.000207297	0	0	TCF7L2	NA	NA
10:112951246:G:A	G	A	missense	0.000187126	0	0	0	TCF7L2	NA	NA
10:112951489:A:C	A	C	missense	0.000186706	0	0	0	TCF7L2	NA	NA
10:112951492:G:A	G	A	missense	0.000186637	0	2.04e-05	0	TCF7L2	NA	NA
10:112964577:A:G	A	G	missense	0.000186706	0	0	0	TCF7L2	NA	NA
10:113040054:T:G	T	G	missense	0.000559701	0	0	1	TCF7L2	NA	NA
10:113089475:CAA:C	CAA	C	LoF	0.000186567	0	0	0	TCF7L2	NA	NA
10:113089487:G:C	G	C	missense	0.000186637	0	0	0	TCF7L2	NA	NA
10:113158053:G:C	G	C	missense	0.000186776	0	0	0	TCF7L2	NA	NA
10:113165607:C:T	C	T	missense	0.000186567	0	0	0	TCF7L2	NA	NA
10:113165610:C:A	C	A	missense	0.0429104	0.0467193	0.0320183	7	TCF7L2|CELF2	NA	NA
10:11321363:G:A	G	A	missense	0.000186637	0	0	0	CELF2|CELF2-AS1|HABP2	NA	NA
10:113553167:C:G	C	G	missense	0.00317164	0.00165769	1.36e-05	0	HABP2	NA	NA
10:113574341:G:T	G	T	missense	0.000186567	0	0	0	HABP2	NA	NA
10:113574351:A:G	A	G	missense	0.000746269	0.000621633	0	0	HABP2	NA	NA
10:113574405:G:A	G	A	missense	0.0011194	0.000207039	0	0	HABP2	NA	NA
10:113575926:G:A	G	A	missense	0.000373134	0	0.000142421	0	HABP2	NA	NA
10:113575996:G:C	G	C	missense	0.000186567	0	0	0	HABP2	NA	NA
10:113577159:C:T	C	T	missense	0.000186637	0	2.71e-05	0	HABP2	NA	NA
10:113577182:C:T	C	T	missense	0.00391937	0.00269374	0.00174296	1	HABP2	Benign/Likely_benign	HABP2:3026
10:113577204:A:G	A	G	missense	0.000373134	0	0	0	HABP2	NA	NA
10:113577222:G:A	G	A	missense	0.000186706	0.000414594	1.36e-05	0	HABP2	NA	NA
10:113578076:C:T	C	T	missense	0.0011194	0.00041425	0.000217034	0	HABP2	NA	NA
10:113578077:G:A	G	A	missense	0.000186567	0.000207727	1.36e-05	0	HABP2	NA	NA
10:113578626:G:A	G	A	LoF	0.000186637	0	0	0	HABP2	NA	NA
10:113578639:G:A	G	A	missense	0.000560119	0.000419111	0	0	HABP2	NA	NA
10:113578652:T:A	T	A	missense	0.000186637	0	0	0	HABP2	NA	NA
10:113578696:A:T	A	T	missense	0.000186567	0.0002079	0	0	HABP2	NA	NA
10:113578721:C:A	C	A	missense	0.000186567	0	0	0	HABP2	NA	NA
10:113578732:A:T	A	T	missense	0.000186567	0	0	0	HABP2	NA	NA
10:113580600:C:T	C	T	missense	0.000373134	0	0	0	HABP2	NA	NA
10:113580670:T:A	T	A	missense	0.000186567	0.000413565	2.03e-05	0	HABP2	NA	NA
10:113582061:C:G	C	G	missense	0.000186567	0	0	0	HABP2	NA	NA
10:113582077:G:C	G	C	missense	0.000186567	0	0	0	HABP2	NA	NA
10:113582130:G:A	G	A	missense	0.000186567	0.00124172	6.78e-06	0	HABP2	NA	NA
10:113583217:A:G	A	G	missense	0.000186567	0	0	0	HABP2	NA	NA
10:113583298:G:C	G	C	missense	0.00130597	0.00414079	0.0110471	0	HABP2	Likely_benign	HABP2:3026
10:113585847:T:G	T	G	missense	0.000186567	0	0	0	HABP2	NA	NA
10:113585858:C:T	C	T	missense	0.000933184	0	4.75e-05	0	HABP2	NA	NA
10:113588204:G:A	G	A	LoF	0.000373134	0	0	0	HABP2	NA	NA
10:113588253:G:A	G	A	missense	0.000186567	0	1.36e-05	0	HABP2	NA	NA
10:113588287:G:A	G	A	missense	0.00560329	0.00932063	0.0234598	0	HABP2	Likely_benign	HABP2:3026
10:113588295:C:T	C	T	missense	0.000186916	0	0	0	HABP2|NRAP	NA	NA
10:113595642:T:C	T	C	missense	0.000373134	0	6.78e-06	0	NRAP	NA	NA
10:113595654:C:A	C	A	missense	0.000186567	0	0	0	NRAP	NA	NA
10:113595673:C:T	C	T	missense	0.000373134	0.000414422	0	0	NRAP	NA	NA
10:113595694:G:A	G	A	missense	0.000186567	0	0	0	NRAP	NA	NA
10:113595703:C:T	C	T	missense	0.000559701	0.00041425	0	0	NRAP	NA	NA
10:113595726:C:T	C	T	missense	0.000186567	0.000207641	0.000379831	0	NRAP	NA	NA
10:113597125:G:C	G	C	missense	0.000186567	0	0	0	NRAP	NA	NA
10:113597162:T:C	T	C	missense	0.000186637	0	0	0	NRAP	NA	NA
10:113597174:C:T	C	T	missense	0.00298619	0.00207555	6.1e-05	0	NRAP	NA	NA
10:113597994:T:C	T	C	missense	0.000373134	0	0	0	NRAP	NA	NA
10:113598005:C:T	C	T	missense	0.000933881	0.000626828	6.78e-06	0	NRAP	NA	NA
10:113604656:C:T	C	T	missense	0.000186567	0	1.36e-05	0	NRAP	NA	NA
10:113604678:G:C	G	C	missense	0.000186637	0	0	0	NRAP	NA	NA
10:113604704:C:T	C	T	missense	0.00055991	0	1.36e-05	0	NRAP	NA	NA
10:113604741:G:C	G	C	missense	0.000373134	0.000207039	0	0	NRAP	NA	NA
10:113604743:G:A	G	A	missense	0.000186567	0	0	0	NRAP	NA	NA
10:113604806:G:T	G	T	missense	0.000373134	0.000414766	6.78e-06	0	NRAP	NA	NA
10:113604905:C:T	C	T	missense	0.000373274	0	0	0	NRAP	NA	NA
[truncated: 198,000+ more rows]

## Sheet: per_gene
Gene_ID	#missense/LoF	#LoF	#hom_missense/LoF	#hom_LoF
A1BG	33	2	1	0
A1BG-AS1	17	1	1	0
A1CF	27	1	1	0
A2M	51	3	2	1
A2M-AS1	0	0	0	0
A2ML1	99	15	5	0
A2MP1	0	0	0	0
A3GALT2	28	1	1	0
A4GALT	21	0	1	0
A4GNT	16	0	2	0
AA06	0	0	0	0
AAAS	23	2	0	0
AACS	45	0	1	0
AACSP1	0	0	0	0
AADAC	22	0	1	0
AADACL2	22	3	1	0
AADACL2-AS1	40	0	1	0
AADACL3	23	2	3	1
AADACL4	19	1	1	0
AADACP1	0	0	0	0
AADAT	5	0	1	0
AAGAB	19	1	1	0
AAK1	21	0	0	0
AAMDC	6	3	0	0
AAMP	19	1	1	0
AANAT	22	1	0	0
AAR2	20	2	0	0
AARD	8	0	2	0
AARS1	35	2	1	0
AARS2	43	3	2	0
AARSD1	24	1	0	0
AASDH	51	2	8	0
AASDHPPT	9	0	1	0
AASS	20	0	0	0
AATBC	0	0	0	0
AATF	8	0	1	0
AATK	19	0	1	0
ABALON	3	0	0	0
ABAT	34	0	2	0
ABCA1	79	0	6	0
ABCA10	80	16	7	3
ABCA11P	43	0	3	0
ABCA12	108	10	2	0
ABCA13	186	21	12	0
ABCA17P	0	0	0	0
ABCA2	96	2	7	0
ABCA3	96	0	0	0
ABCA4	127	8	11	0
ABCA5	70	8	7	0
ABCA6	75	4	5	0
ABCA7	186	19	7	0
ABCA8	92	11	6	0
ABCA9	86	14	4	0
ABCA9-AS1	10	1	1	0
ABCB1	51	0	2	0
ABCB10	35	3	2	0
ABCB11	13	0	0	0
ABCB4	44	2	2	0
ABCB5	65	9	6	1
ABCB6	46	3	2	0
ABCB7	0	0	0	0
ABCB8	39	1	4	0
ABCB9	46	2	1	0
ABCC1	67	1	2	0
ABCC10	86	5	2	0
ABCC11	86	5	9	0
ABCC12	84	12	6	2
ABCC13	0	0	0	0
ABCC2	70	10	4	0
ABCC3	76	4	2	0
ABCC4	31	1	5	0
ABCC5	28	1	1	0
ABCC5-AS1	0	0	0	0
ABCC6	88	3	6	0
ABCC6P1	0	0	0	0
ABCC6P2	0	0	0	0
ABCC8	65	3	3	0
ABCC9	20	5	0	0
ABCD1	0	0	0	0
ABCD2	23	0	0	0
ABCD3	21	1	1	0
ABCD4	38	1	3	0
ABCE1	3	0	0	0
ABCF1	25	1	2	1
ABCF2	5	0	0	0
ABCF2-H2BK1	5	0	0	0
ABCF3	20	1	2	0
ABCG1	26	1	0	0
ABCG2	40	6	3	0
ABCG4	8	0	1	0
ABCG5	37	0	0	0
ABCG8	51	1	5	0
ABHD1	2	1	0	0
ABHD10	17	2	1	0
ABHD11	17	0	0	0
ABHD11-AS1	0	0	0	0
ABHD12	25	2	0	0
ABHD12B	18	3	1	1
ABHD13	8	0	1	0
ABHD14A	22	2	1	0
ABHD14A-ACY1	31	2	1	0
ABHD14B	3	1	0	0
ABHD15	16	2	1	0
ABHD16A	9	1	0	0
ABHD16B	0	0	0	0
ABHD17A	12	1	2	0
ABHD17B	5	0	0	0
ABHD17C	6	1	1	0
ABHD18	18	4	3	0
ABHD2	10	1	1	0
ABHD3	21	0	0	0
ABHD4	5	2	0	0
ABHD5	5	0	0	0
ABHD6	16	2	0	0
ABHD8	11	0	1	0
ABI1	11	0	0	0
ABI2	3	0	0	0
ABI3	19	1	1	0
ABI3BP	51	5	2	0
ABITRAM	10	1	0	0
ABL1	34	0	1	0
ABL2	37	2	5	0
ABLIM1	33	0	0	0
ABLIM2	48	1	1	0
ABLIM3	41	2	1	0
ABO	0	0	0	0
ABR	30	1	2	0
ABRA	24	2	1	0
ABRACL	8	2	1	0
ABRAXAS1	10	0	0	0
ABRAXAS2	11	0	1	0
ABT1	9	0	1	0
ABTB1	35	4	0	0
ABTB2	55	1	3	0
ACAA1	21	4	1	0
ACAA2	18	0	2	0
ACACA	30	2	1	0
ACACB	122	7	9	0
ACAD10	66	8	2	0
ACAD11	33	4	4	1
ACAD8	14	2	0	0
ACAD9	30	1	0	0
ACADL	25	5	1	0
ACADM	20	2	0	0
ACADS	29	2	1	0
ACADSB	13	0	2	0
ACADVL	0	0	0	0
ACAN	125	3	20	0
ACAP1	24	0	2	0
ACAP2	13	1	1	0
ACAP3	12	0	0	0
ACAT1	15	2	0	0
ACAT2	7	0	0	0
ACBD3	19	0	0	0
ACBD3-AS1	5	0	0	0
ACBD4	19	1	1	0
ACBD5	27	1	2	0
ACBD6	10	1	0	0
ACBD7	5	1	0	0
ACBD7-DCLRE1CP1	19	3	2	0
ACCS	23	0	5	0
ACCSL	37	1	3	0
ACD	19	1	2	0
ACE	69	7	1	0
ACE2	0	0	0	0
ACER1	18	1	1	0
ACER2	11	0	0	0
ACER3	7	1	2	0
ACHE	17	0	1	0
ACIN1	61	0	4	0
ACKR1	21	0	3	0
ACKR2	15	0	0	0
ACKR3	19	0	0	0
ACKR4	2	1	0	0
ACLY	24	1	1	0
ACMSD	22	2	0	0
ACO1	51	4	1	0
ACO2	16	0	0	0
ACOD1	23	1	0	0
ACOT1	9	2	8	2
ACOT11	82	7	13	1
ACOT12	34	6	3	0
ACOT13	10	5	1	1
ACOT2	28	4	3	0
ACOT4	33	5	2	0
ACOT6	10	1	2	0
ACOT7	17	1	0	0
ACOT8	17	2	0	0
ACOT9	0	0	0	0
ACOX1	24	2	1	0
ACOX2	40	4	1	0
ACOX3	49	5	4	0
ACOXL	40	5	7	0
ACOXL-AS1	0	0	0	0
ACP1	15	2	2	0
ACP2	17	0	2	0
ACP3	20	2	1	1
ACP4	33	2	4	0
ACP5	17	0	3	0
ACP6	16	0	1	0
ACP7	26	1	0	0
ACR	17	5	0	0
ACRBP	27	0	0	0
ACRV1	9	0	4	0
ACSBG1	37	3	2	0
ACSBG2	8	1	1	0
ACSF2	16	0	1	0
ACSF3	51	7	3	0
ACSL1	37	0	1	0
ACSL3	19	0	0	0
ACSL4	0	0	0	0
ACSL5	27	2	2	0
ACSL6	23	2	0	0
ACSM1	34	2	0	0
ACSM2A	34	5	5	1
ACSM2B	34	4	3	0
ACSM3	31	5	2	0
ACSM4	28	1	2	1
ACSM5	51	5	6	0
ACSM6	8	0	2	0
ACSS1	34	0	1	0
ACSS2	27	3	0	0
ACSS3	29	0	1	0
ACTA1	2	0	0	0
ACTA2	6	0	0	0
ACTA2-AS1	3	0	0	0
ACTB	0	0	0	0
ACTBL2	28	4	0	0
ACTC1	1	0	0	0
ACTE1P	0	0	0	0
ACTG1	0	0	0	0
ACTG1P17	0	0	0	0
ACTG1P20	0	0	0	0
ACTG1P25	0	0	0	0
ACTG1P4	0	0	0	0
ACTG2	8	2	0	0
ACTL10	0	0	0	0
ACTL6A	6	0	0	0
ACTL6B	8	0	0	0
ACTL7A	29	0	2	0
ACTL7B	21	1	0	0
ACTL8	14	0	2	0
ACTL9	25	0	5	0
ACTN1	14	0	0	0
ACTN1-DT	0	0	0	0
ACTN2	31	0	1	0
ACTN3	29	2	1	0
ACTN4	18	0	1	0
ACTR10	11	2	0	0
ACTR1A	6	0	0	0
ACTR1B	21	0	1	0
ACTR2	3	0	0	0
ACTR3	7	0	0	0
ACTR3-AS1	0	0	0	0
ACTR3B	3	1	0	0
ACTR3BP2	0	0	0	0
ACTR3BP5	0	0	0	0
ACTR3C	10	2	1	0
ACTR5	40	3	3	0
ACTR6	9	0	0	0
ACTR8	22	3	1	0
ACTRT1	0	0	0	0
ACTRT2	25	1	2	0
ACTRT3	15	0	1	0
ACVR1	8	0	1	0
ACVR1B	13	0	0	0
ACVR1C	17	0	0	0
ACVR2A	8	0	0	0
ACVR2B	10	0	0	0
ACVR2B-AS1	0	0	0	0
ACVRL1	24	1	0	0
ACY1	10	1	0	0
ACY3	20	0	1	0
ACYP1	6	0	0	0
ACYP2	12	1	2	1
ADA	10	1	1	0
ADA2	33	1	1	0
ADAD1	17	0	0	0
ADAD2	52	3	8	0
ADAL	18	0	2	0
ADAM10	15	0	0	0
ADAM11	26	0	1	0
ADAM12	46	5	1	0
ADAM15	59	13	5	0
ADAM17	20	1	1	0
ADAM18	36	4	1	0
ADAM19	33	0	3	0
ADAM2	52	13	3	0
ADAM20	37	0	0	0
ADAM20P1	0	0	0	0
ADAM21	0	0	0	0
ADAM21P1	0	0	0	0
ADAM22	32	1	4	0
ADAM23	28	0	1	0
ADAM28	47	7	3	0
ADAM29	29	0	0	0
ADAM30	41	1	3	0
ADAM32	44	4	1	0
ADAM33	65	9	6	1
ADAM3A	0	0	0	0
ADAM3B	0	0	0	0
ADAM5	0	0	0	0
ADAM6	0	0	0	0
ADAM7	42	1	4	0
ADAM7-AS1	115	11	8	0
ADAM7-AS2	22	1	2	0
ADAM8	49	6	2	0
ADAM9	20	0	1	0
ADAMDEC1	27	1	1	0
ADAMTS1	52	0	3	0
ADAMTS10	49	1	1	0
ADAMTS12	61	1	4	0
ADAMTS13	59	2	7	0
ADAMTS14	77	3	8	0
ADAMTS15	73	3	3	0
ADAMTS16	84	2	5	0
ADAMTS16-DT	0	0	0	0
ADAMTS17	78	1	5	0
ADAMTS18	86	3	8	0
ADAMTS19	51	1	2	0
ADAMTS19-AS1	1	0	0	0
ADAMTS2	78	1	6	0
ADAMTS20	94	13	5	0
ADAMTS3	61	2	2	0
ADAMTS4	0	0	0	0
ADAMTS5	53	1	5	0
ADAMTS6	11	0	0	0
ADAMTS7	145	10	12	0
ADAMTS7P1	0	0	0	0
ADAMTS8	70	4	6	0
ADAMTS9	110	1	4	0
ADAMTS9-AS1	3	0	0	0
ADAMTS9-AS2	9	0	1	0
ADAMTSL1	106	4	7	0
ADAMTSL2	53	1	3	0
ADAMTSL3	105	5	7	0
ADAMTSL4	102	8	5	0
ADAMTSL4-AS1	0	0	0	0
ADAMTSL5	43	3	0	0
ADAP1	26	0	1	0
ADAP2	14	1	0	0
ADAR	31	0	1	0
ADARB1	17	0	0	0
ADARB2	55	1	1	0
ADARB2-AS1	0	0	0	0
ADAT1	42	4	3	0
ADAT2	12	1	0	0
ADAT3	0	0	0	0
ADCK1	33	4	0	0
ADCK2	30	3	5	0
ADCK5	21	2	0	0
ADCY1	28	2	2	0
ADCY10	68	6	5	0
ADCY10P1	0	0	0	0
ADCY2	26	1	1	0
ADCY3	46	1	1	0
ADCY4	44	5	1	0
ADCY5	42	1	0	0
ADCY6	39	1	1	0
ADCY6-DT	0	0	0	0
ADCY7	61	2	1	0
ADCY8	48	2	2	0
ADCY9	56	2	2	0
ADCYAP1	0	0	0	0
ADCYAP1R1	13	0	1	0
ADD1	33	1	2	0
ADD2	33	0	0	0
ADD3	30	1	1	0
ADD3-AS1	0	0	0	0
ADGB	32	2	3	0
ADGB-DT	0	0	0	0
ADGRA1	27	1	1	0
ADGRA1-AS1	0	0	0	0
ADGRA2	37	1	4	0
ADGRA3	7	0	0	0
ADGRB1	64	0	0	0
ADGRB2	53	0	1	0
ADGRB3	42	2	3	1
ADGRB3-DT	0	0	0	0
ADGRD1	43	1	1	0
ADGRD1-AS1	3	0	0	0
ADGRD2	69	6	9	0
ADGRE1	58	2	15	0
ADGRE2	59	6	4	0
ADGRE3	40	5	4	0
ADGRE4P	0	0	0	0
ADGRE5	21	0	3	0
ADGRF1	42	9	3	0
ADGRF2	0	0	0	0
ADGRF3	75	6	4	0
ADGRF4	55	6	8	0
ADGRF5	55	0	4	0
ADGRF5-AS1	1	0	0	0
ADGRG1	35	2	3	0
ADGRG2	0	0	0	0
ADGRG3	42	3	1	0
ADGRG4	0	0	0	0
ADGRG5	40	2	0	0
ADGRG6	50	1	3	0
ADGRG7	49	1	4	0
ADGRL1	41	0	1	0
ADGRL1-AS1	37	0	1	0
ADGRL2	53	0	1	0
ADGRL3	39	1	1	0
ADGRL3-AS1	0	0	0	0
ADGRL4	44	4	2	0
ADGRV1	284	11	27	0
ADH1A	7	3	0	0
ADH1B	37	1	1	0
ADH1C	3	0	1	0
ADH4	22	2	2	0
ADH5	19	0	1	0
ADH6	19	4	0	0
ADH7	22	3	0	0
ADHFE1	2	0	1	0
ADI1	13	0	0	0
ADIG	2	1	0	0
ADIPOQ	21	0	1	0
ADIPOQ-AS1	20	0	1	0
ADIPOR1	3	0	0	0
ADIPOR2	6	0	0	0
ADIRF	6	0	0	0
ADIRF-AS1	6	1	0	0
ADK	7	0	0	0
ADM	6	0	1	0
ADM2	0	0	0	0
ADM5	0	0	0	0
ADNP	31	1	1	0
ADNP-AS1	5	0	0	0
ADNP2	47	0	3	0
ADO	14	0	2	0
ADORA1	0	0	0	0
ADORA2A	0	0	0	0
ADORA2A-AS1	0	0	0	0
ADORA2B	14	1	0	0
ADORA3	25	1	2	0
ADPGK	27	0	1	0
ADPGK-AS1	9	0	0	0
ADPRH	30	5	1	0
ADPRHL1	142	3	11	0
ADPRM	7	1	1	0
ADPRS	0	0	0	0
ADRA1A	31	0	4	0
ADRA1B	14	0	0	0
ADRA1D	22	0	0	0
ADRA2A	26	0	2	0
ADRA2B	36	0	1	0
ADRA2C	18	0	0	0
ADRB1	26	0	2	0
ADRB2	8	0	2	0
ADRB3	20	2	2	0
ADRM1	2	0	1	0
ADSL	21	2	0	0
ADSS1	25	1	0	0
ADSS2	10	1	1	0
ADTRP	12	1	1	0
AEBP1	67	7	5	0
AEBP2	20	0	0	0
AEN	30	2	7	0
AFAP1	57	1	5	0
AFAP1-AS1	15	0	2	0
AFAP1L1	37	1	0	0
AFAP1L2	47	0	5	0
AFDN	57	0	1	0
AFDN-DT	0	0	0	0
AFF1	66	1	0	0
AFF1-AS1	0	0	0	0
AFF2	0	0	0	0
AFF3	48	3	2	0
AFF4	24	0	0	0
AFG1L	31	1	3	0
AFG3L1P	0	0	0	0
AFG3L2	23	1	0	0
AFM	35	4	2	1
AFMID	19	2	2	0
AFP	29	1	3	0
AFTPH	43	1	1	0
AFTPH-DT	0	0	0	0
AGA	17	0	1	0
AGAP1	48	0	2	0
AGAP1-IT1	0	0	0	0
AGAP10P	0	0	0	0
AGAP11	1	1	0	0
AGAP12P	0	0	0	0
AGAP13P	0	0	0	0
AGAP14P	0	0	0	0
AGAP2	27	1	0	0
AGAP2-AS1	7	0	0	0
AGAP3	42	2	3	0
AGAP4	0	0	0	0
AGAP5	3	1	0	0
AGAP6	15	3	2	0
AGAP7P	0	0	0	0
AGAP9	0	0	0	0
AGBL1	82	10	6	0
AGBL1-AS1	0	0	0	0
AGBL2	38	5	2	0
AGBL3	38	0	2	0
AGBL4	40	2	1	0
AGBL4-AS1	0	0	0	0
AGBL4-IT1	0	0	0	0
AGBL5	34	2	2	0
AGBL5-AS1	0	0	0	0
AGER	0	0	0	0
AGFG1	18	0	0	0
AGFG2	27	1	2	0
AGGF1	24	0	1	0
AGK	11	0	0	0
AGL	76	3	4	0
AGMAT	17	2	2	0
AGMO	33	3	1	0
AGO1	5	0	0	0
AGO2	7	0	0	0
AGO3	8	0	0	0
AGO4	13	0	1	0
AGPAT1	0	0	0	0
AGPAT2	3	0	0	0
AGPAT3	10	0	1	0
AGPAT4	9	1	0	0
AGPAT4-IT1	0	0	0	0
AGPAT5	30	1	1	0
AGPS	10	0	1	0
AGR2	3	0	1	0
AGR3	12	2	0	0
AGRN	183	2	7	0
AGRP	0	0	0	0
AGT	24	0	3	0
AGTPBP1	44	2	1	0
AGTR1	19	2	1	0
AGTR2	0	0	0	0
AGTRAP	11	4	0	0
AGXT	34	1	4	0
AGXT2	37	8	7	0
AHCTF1	91	0	4	0
AHCTF1P1	0	0	0	0
AHCY	24	2	0	0
AHCYL1	9	0	0	0
AHCYL2	17	1	1	0
AHDC1	76	0	2	0
AHI1	68	10	1	0
AHI1-DT	0	0	0	0
AHNAK	11	0	0	0
AHNAK2	684	1	69	0
AHR	30	1	1	0
AHRR	45	1	5	0
AHSA1	14	0	0	0
AHSA2P	0	0	0	0
AHSG	26	0	4	0
AHSP	5	0	0	0
AICDA	7	0	0	0
AIDA	9	0	0	0
AIF1	11	3	1	0
AIF1L	6	1	2	0
AIFM1	0	0	0	0
AIFM2	36	0	3	0
AIFM3	44	1	0	0
AIG1	9	2	0	0
AIM2	11	0	1	0
AIMP1	13	1	1	0
AIMP2	8	0	1	0
AIP	15	0	0	0
AIPL1	20	0	1	0
AIRE	36	1	1	0
AIRN	0	0	0	0
AJAP1	27	0	3	0
AJM1	0	0	0	0
AJUBA	26	0	0	0
AK1	11	0	2	0
AK2	8	1	1	0
AK3	9	0	1	0
AK4	9	0	1	0
AK5	14	0	2	0
AK6	14	1	0	0
AK7	28	1	2	0
AK8	33	5	2	0
AK9	66	5	7	0
AKAIN1	6	0	1	0
AKAP1	28	0	1	0
AKAP10	30	0	2	0
AKAP11	79	2	8	0
AKAP12	88	2	16	0
AKAP13	167	1	15	0
AKAP14	0	0	0	0
AKAP17A	0	0	0	0
AKAP17BP	0	0	0	0
AKAP3	33	3	7	2
AKAP4	0	0	0	0
AKAP5	12	0	2	0
AKAP6	91	0	7	0
AKAP7	4	1	0	0
AKAP8	39	0	1	0
AKAP8L	26	1	0	0
AKAP9	132	1	9	0
AKIP1	14	1	2	0
AKIRIN1	5	0	0	0
AKIRIN2	5	0	0	0
AKNA	67	1	4	0
AKNAD1	19	2	3	0
AKR1A1	20	2	1	0
AKR1B1	13	2	1	0
AKR1B10	24	2	1	0
AKR1B15	27	2	2	0
AKR1C1	14	2	0	0
AKR1C2	17	5	2	0
AKR1C3	26	5	2	0
AKR1C4	23	2	3	0
AKR1C6P	0	0	0	0
AKR1C8	0	0	0	0
AKR1D1	14	1	0	0
AKR1E2	30	4	3	1
AKR7A2	40	5	2	0
AKR7A2P1	0	0	0	0
AKR7A3	31	6	3	0
AKR7L	28	0	6	0
AKT1	9	0	0	0
AKT1S1	3	0	1	0
AKT2	9	0	0	0
AKT3	4	1	0	0
AKT3-IT1	0	0	0	0
AKTIP	4	0	0	0
ALAD	14	3	1	0
ALAS1	18	0	1	0
ALAS2	0	0	0	0
ALB	17	2	0	0
ALCAM	25	0	3	0
ALDH16A1	57	2	2	0
ALDH18A1	33	0	4	0
ALDH1A1	14	1	1	0
ALDH1A2	23	0	1	0
ALDH1A2-AS1	5	0	0	0
ALDH1A3	11	0	1	0
ALDH1A3-AS1	9	0	1	0
ALDH1B1	36	5	5	0
ALDH1L1	58	1	7	0
ALDH1L1-AS1	9	0	2	0
ALDH1L1-AS2	0	0	0	0
ALDH1L2	49	5	1	0
ALDH2	32	0	0	0
ALDH3A1	34	1	4	0
ALDH3A2	23	1	0	0
ALDH3B1	33	2	1	0
ALDH3B2	40	1	5	0
ALDH4A1	46	1	5	0
ALDH5A1	21	0	2	0
ALDH6A1	24	3	0	0
ALDH7A1	18	0	3	0
ALDH8A1	33	4	0	0
ALDH9A1	40	0	5	0
ALDOA	0	0	0	0
ALDOB	0	0	0	0
ALDOC	8	0	0	0
ALG1	47	5	6	0
ALG10	17	2	0	0
ALG10B	32	3	2	0
ALG11	0	0	0	0
ALG12	26	1	2	0
ALG13	0	0	0	0
ALG14	12	0	3	0
ALG14-AS1	0	0	0	0
ALG1L	13	2	0	0
ALG1L2	24	4	1	1
ALG1L9P	0	0	0	0
ALG2	0	0	0	0
ALG3	0	0	0	0
ALG5	9	0	1	0
ALG6	21	2	1	0
ALG8	22	5	1	0
ALG9	22	2	2	0
ALK	91	6	3	0
ALKAL1	6	0	1	0
ALKAL2	1	0	0	0
ALKBH1	15	1	1	0
ALKBH2	0	0	0	0
ALKBH3	15	1	2	0
ALKBH3-AS1	4	0	1	0
ALKBH4	14	0	1	0
ALKBH5	6	0	0	0
ALKBH6	6	0	0	0
ALKBH7	0	0	0	0
ALKBH8	9	0	0	0
ALLC	25	4	2	1
ALMS1	58	0	9	0
ALMS1-IT1	0	0	0	0
ALMS1P1	0	0	0	0
ALOX12	38	4	4	0
ALOX12-AS1	38	4	4	0
ALOX12B	0	0	0	0
ALOX12P2	0	0	0	0
ALOX15	46	12	3	0
ALOX15B	53	4	4	0
ALOX15P1	0	0	0	0
ALOX5	25	3	3	0
ALOX5AP	10	3	2	2
ALOXE3	34	3	1	0
ALPG	33	2	5	0
ALPI	42	5	0	0
ALPK1	76	5	7	1
ALPK2	122	5	26	1
ALPK3	89	6	4	0
ALPL	11	2	1	0
ALPP	33	2	6	0
ALS2	69	5	3	0
ALS2CL	76	7	2	0
ALX1	12	0	0	0
ALX3	0	0	0	0
ALX4	12	1	2	0
ALYREF	0	0	0	0
AMACR	13	0	4	0
AMBN	25	2	5	0
AMBP	21	3	1	0
AMBRA1	32	0	0	0
AMD¬†1.00	7	0	1	0
AMDHD1	24	0	0	0
AMDHD2	19	1	0	0
AMELX	0	0	0	0
AMELY	0	0	0	0
AMER1	0	0	0	0
AMER2	30	0	2	0
AMER3	75	0	3	0
AMFR	16	0	1	0
AMH	0	0	0	0
AMHR2	21	5	0	0
AMIGO1	13	0	0	0
AMIGO2	15	0	0	0
AMIGO3	0	0	0	0
AMMECR1	0	0	0	0
AMMECR1L	7	0	0	0
AMN	21	2	2	0
AMN1	5	0	0	0
AMOT	0	0	0	0
AMOTL1	31	1	2	0
AMOTL2	53	0	1	0
AMPD1	41	9	6	1
AMPD2	26	1	2	0
AMPD3	40	4	2	0
AMPH	28	0	1	0
AMT	17	1	1	0
AMTN	12	0	4	0
AMY1A	0	0	0	0
AMY1B	0	0	0	0
AMY1C	0	0	0	0
AMY2A	5	0	0	0
AMY2B	23	4	0	0
AMZ1	60	0	3	0
AMZ2	12	1	1	0
AMZ2P1	0	0	0	0
ANAPC1	26	1	1	0
ANAPC10	5	0	0	0
ANAPC11	0	0	0	0
ANAPC13	2	0	0	0
ANAPC15	5	0	0	0
ANAPC16	7	0	0	0
ANAPC1P1	1	0	0	0
ANAPC1P2	0	0	0	0
ANAPC1P4	0	0	0	0
ANAPC1P6	0	0	0	0
ANAPC2	9	0	0	0
ANAPC4	19	1	1	0
ANAPC5	25	4	0	0
ANAPC7	10	0	0	0
ANG	12	0	0	0
ANGEL1	39	6	3	0
ANGEL2	13	2	0	0
ANGPT1	20	0	1	0
ANGPT2	14	0	1	0
ANGPT4	33	3	0	0
ANGPTL1	32	0	0	0
ANGPTL2	0	0	0	0
ANGPTL3	0	0	0	0
ANGPTL4	32	1	2	0
ANGPTL5	26	3	2	0
ANGPTL6	37	5	3	0
ANGPTL7	0	0	0	0
ANGPTL8	15	4	1	0
ANHX	25	1	2	0
ANK1	77	0	2	0
ANK2	147	7	4	0
ANK3	157	0	7	0
ANKAR	52	6	4	0
ANKDD1A	31	1	1	0
ANKDD1B	14	4	2	0
ANKEF1	39	7	5	0
ANKFN1	64	2	6	0
ANKFY1	54	1	1	0
ANKH	10	0	0	0
ANKHD1	21	0	1	0
ANKHD1-EIF4EBP3	27	2	1	0
ANKIB1	24	1	1	0
ANKK1	55	1	11	0
ANKLE1	16	1	0	0
ANKLE2	66	6	6	0
ANKMY1	69	5	7	0
ANKMY2	20	2	2	0
ANKRA2	10	0	0	0
ANKRD1	6	2	0	0
ANKRD10	16	0	1	0
ANKRD11	153	2	4	0
ANKRD12	78	1	8	0
ANKRD13A	16	0	3	0
ANKRD13B	9	0	0	0
ANKRD13C	9	0	0	0
ANKRD13D	4	0	0	0
ANKRD16	22	4	2	0
ANKRD17	39	0	2	0
ANKRD18A	52	3	11	0
ANKRD18B	42	3	5	0
ANKRD18CP	0	0	0	0
ANKRD18DP	0	0	0	0
ANKRD19P	0	0	0	0
ANKRD2	24	3	3	0
ANKRD20A1	0	0	0	0
ANKRD20A11P	0	0	0	0
ANKRD20A12P	0	0	0	0
ANKRD20A19P	0	0	0	0
ANKRD20A4-ANKRD20A20P	0	0	0	0
ANKRD20A5P	0	0	0	0
ANKRD20A8P	0	0	0	0
ANKRD20A9P	0	0	0	0
ANKRD22	7	0	2	0
ANKRD23	11	3	1	0
ANKRD24	81	0	8	0
ANKRD26	82	9	6	0
ANKRD26P1	0	0	0	0
ANKRD26P3	0	0	0	0
ANKRD27	57	2	3	0
ANKRD28	41	2	4	0
ANKRD29	9	1	0	0
ANKRD30A	101	18	11	1
ANKRD30B	52	8	3	0
ANKRD30BL	9	0	1	0
ANKRD30BP2	0	0	0	0
ANKRD30BP3	0	0	0	0
ANKRD31	88	10	6	0
ANKRD33	28	1	4	0
ANKRD33B	23	2	0	0
ANKRD34A	0	0	0	0
ANKRD34B	19	0	2	0
ANKRD34C	18	0	0	0
ANKRD34C-AS1	0	0	0	0
ANKRD35	63	4	6	0
ANKRD36	101	22	16	0
ANKRD36B	33	1	6	0
ANKRD36BP1	0	0	0	0
ANKRD36BP2	0	0	0	0
ANKRD36C	97	9	7	0
ANKRD37	0	0	0	0
ANKRD39	8	0	0	0
ANKRD40	7	1	0	0
ANKRD40CL	0	0	0	0
ANKRD42	34	6	0	0
ANKRD42-DT	6	0	0	0
ANKRD44	41	1	2	0
ANKRD44-AS1	0	0	0	0
ANKRD44-IT1	0	0	0	0
ANKRD45	15	2	0	0
ANKRD46	8	0	0	0
ANKRD49	7	1	0	0
ANKRD50	44	0	0	0
ANKRD52	23	0	1	0
ANKRD53	21	3	1	0
ANKRD54	12	0	0	0
ANKRD55	36	3	2	0
ANKRD6	39	1	4	0
ANKRD60	11	1	2	0
ANKRD61	0	0	0	0
ANKRD62	0	0	0	0
ANKRD62P1-PARP4P3	0	0	0	0
ANKRD63	1	0	0	0
ANKRD65	7	0	0	0
ANKRD66	0	0	0	0
ANKRD7	12	0	0	0
ANKRD9	14	1	1	0
ANKS1A	41	1	1	0
ANKS1B	39	5	1	0
ANKS3	64	0	3	0
ANKS4B	11	1	0	0
ANKS6	64	4	2	0
ANKUB1	36	2	1	0
ANKZF1	0	0	0	0
ANLN	61	3	4	0
ANO1	48	5	4	0
ANO10	29	0	3	0
ANO2	89	9	6	0
ANO3	30	4	1	0
ANO3-AS1	0	0	0	0
ANO4	29	0	1	0
ANO5	46	2	1	0
ANO6	59	8	0	0
ANO7	80	9	4	0
ANO8	55	0	2	0
ANO9	44	2	4	0
ANOS1	0	0	0	0
ANP32A	0	0	0	0
ANP32A-IT1	0	0	0	0
ANP32AP1	0	0	0	0
ANP32B	8	0	0	0
ANP32D	9	0	1	0
ANP32E	2	0	0	0
ANPEP	54	2	8	0
ANTKMT	20	1	1	0
ANTXR1	16	0	1	0
ANTXR2	25	1	2	0
ANTXRL	3	0	1	0
ANTXRLP1	0	0	0	0
ANXA1	20	4	0	0
ANXA10	20	5	2	0
ANXA11	37	2	4	0
ANXA13	24	1	4	0
ANXA2	20	0	1	0
ANXA2P1	0	0	0	0
ANXA2P2	0	0	0	0
ANXA2P3	0	0	0	0
ANXA2R	14	0	1	0
ANXA2R-AS1	0	0	0	0
ANXA2R-OT1	13	0	1	0
ANXA3	16	3	1	0
ANXA4	17	1	1	0
ANXA5	11	2	0	0
ANXA6	41	3	0	0
ANXA7	25	2	1	0
ANXA8	0	0	0	0
ANXA8L1	3	0	0	0
ANXA9	25	1	1	0
AOAH	12	2	2	0
AOAH-IT1	0	0	0	0
AOC1	56	7	7	0
AOC2	52	5	3	0
AOC3	2	0	0	0
AOC4P	0	0	0	0
AOPEP	40	2	1	0
AOX1	59	4	2	0
AOX3P-AOX2P	0	0	0	0
AP1AR	8	0	0	0
AP1B1	34	0	0	0
AP1B1P1	0	0	0	0
AP1G1	28	0	0	0
AP1G2	9	1	0	0
AP1G2-AS1	8	1	0	0
AP1M1	10	0	0	0
AP1M2	35	4	1	0
AP1S1	1	0	0	0
AP1S2	0	0	0	0
AP1S3	6	0	0	0
AP2A1	8	0	0	0
AP2A2	18	1	2	0
AP2B1	13	2	0	0
AP2M1	6	0	1	0
AP2S1	0	0	0	0
AP3B1	50	2	2	0
AP3B2	43	1	3	0
AP3D1	60	0	3	0
AP3M1	12	0	0	0
AP3M2	18	1	0	0
AP3S1	4	1	0	0
AP3S2	9	0	0	0
AP4B1	44	4	1	0
AP4B1-AS1	73	5	6	0
AP4E1	50	1	3	0
AP4M1	8	0	0	0
AP4S1	5	1	0	0
AP5B1	66	0	2	0
AP5M1	20	2	1	0
AP5S1	24	0	1	0
AP5Z1	0	0	0	0
APAF1	5	0	0	0
APBA1	34	0	1	0
APBA2	22	0	2	0
APBA3	54	6	2	0
APBB1	38	0	0	0
APBB1IP	19	0	2	0
APBB2	28	1	3	0
APBB3	0	0	0	0
APC	100	0	3	0
APC2	127	3	7	0
APCDD1	25	0	1	0
APCDD1L	39	0	3	0
APCDD1L-DT	0	0	0	0
APCS	8	0	0	0
APEH	20	3	0	0
APELA	4	0	1	0
APEX1	0	0	0	0
APEX2	0	0	0	0
APH1A	5	1	0	0
APH1B	15	0	3	0
API5	9	0	1	0
APIP	21	5	2	1
APLF	31	5	5	0
APLN	0	0	0	0
APLNR	20	0	1	0
APLP1	39	2	2	0
APLP2	46	1	1	0
APMAP	24	3	2	0
APOA1	0	0	0	0
APOA1-AS	7	0	0	0
APOA2	0	0	0	0
APOA4	32	0	3	0
APOA5	0	0	0	0
APOB	220	1	10	0
APOBEC1	10	2	2	0
APOBEC2	15	0	1	0
APOBEC3A	12	0	1	0
APOBEC3A_B	0	0	0	0
APOBEC3B	32	5	12	3
APOBEC3B-AS1	5	0	0	0
APOBEC3C	3	1	0	0
APOBEC3D	21	1	1	0
APOBEC3F	37	4	2	0
APOBEC3G	29	3	3	0
APOBEC3H	12	0	5	0
APOBEC4	0	0	0	0
APOBR	0	0	0	0
APOC1	9	0	1	0
APOC1P1	0	0	0	0
APOC2	3	0	0	0
APOC3	6	1	0	0
APOC4	0	0	0	0
APOC4-APOC2	3	0	0	0
APOD	10	1	1	0
APOE	21	0	2	0
APOF	0	0	0	0
APOH	25	4	7	0
APOL1	36	1	6	0
APOL2	29	1	1	0
APOL3	29	1	3	0
APOL4	21	1	6	1
APOL5	18	0	3	0
APOL6	24	0	1	0
APOLD1	20	1	1	0
APOM	0	0	0	0
APOO	0	0	0	0
APOOL	0	0	0	0
APOOP5	0	0	0	0
APP	24	0	0	0
APPBP2	11	1	0	0
APPL1	17	1	0	0
APPL2	38	4	3	0
APRG1	0	0	0	0
APRT	0	0	0	0
APTR	11	0	1	0
APTX	9	0	0	0
AQP1	18	0	1	0
AQP10	10	0	3	0
AQP11	15	2	1	0
AQP12A	17	2	3	1
AQP12B	0	0	0	0
AQP2	7	1	0	0
AQP3	9	1	1	0
AQP4	17	2	1	0
AQP4-AS1	0	0	0	0
AQP5	8	1	0	0
AQP5-AS1	1	0	0	0
AQP6	15	1	2	0
AQP7	39	1	1	0
AQP7B	33	2	2	0
AQP7P1	0	0	0	0
AQP7P3	0	0	0	0
AQP8	21	0	2	0
AQP9	14	0	2	0
AQR	37	0	0	0
AR	0	0	0	0
ARAF	0	0	0	0
ARAP1	58	1	1	0
ARAP1-AS2	16	0	0	0
ARAP2	88	1	4	0
ARAP3	78	0	3	0
ARC	9	0	0	0
ARCN1	23	0	0	0
AREG	9	0	4	0
AREL1	38	1	1	0
ARF1	3	1	0	0
ARF3	1	0	0	0
ARF4	1	0	0	0
ARF4-AS1	0	0	0	0
ARF5	3	0	0	0
ARF6	3	0	0	0
ARFGAP1	20	0	2	0
ARFGAP2	0	0	0	0
ARFGAP3	32	1	5	0
ARFGEF1	38	1	1	0
ARFGEF1-DT	20	0	1	0
ARFGEF2	49	0	1	0
ARFGEF3	85	0	2	0
ARFIP1	12	1	0	0
ARFIP2	8	1	0	0
ARFRP1	0	0	0	0
ARG1	0	0	0	0
ARG2	7	0	0	0
ARGFX	18	3	1	0
ARGFXP2	0	0	0	0
ARGLU1	0	0	0	0
ARHGAP1	17	0	1	0
ARHGAP10	40	2	1	0
ARHGAP11A	17	0	0	0
ARHGAP11A-DT	0	0	0	0
ARHGAP11A-SCG5	22	1	0	0
ARHGAP11B	7	1	0	0
ARHGAP11B-DT	19	4	4	0
ARHGAP12	29	0	2	0
ARHGAP15	12	0	0	0
ARHGAP17	33	2	2	0
ARHGAP18	20	1	3	0
ARHGAP19	26	0	1	0
ARHGAP19-SLIT1	29	0	2	0
ARHGAP20	43	0	2	0
ARHGAP21	67	2	3	0
ARHGAP22	52	2	2	1
ARHGAP22-IT1	0	0	0	0
ARHGAP23	14	1	1	0
ARHGAP24	41	0	1	0
ARHGAP25	30	1	1	1
ARHGAP26	29	1	1	0
ARHGAP26-AS1	0	0	0	0
ARHGAP26-IT1	0	0	0	0
ARHGAP27	44	0	4	0
ARHGAP27P1	0	0	0	0
ARHGAP27P1-BPTFP1-KPNA2P3	0	0	0	0
ARHGAP27P2	0	0	0	0
ARHGAP28	54	4	5	0
ARHGAP28-AS1	1	0	0	0
ARHGAP29	51	0	1	0
ARHGAP30	52	2	7	0
ARHGAP31	56	2	1	0
ARHGAP31-AS1	0	0	0	0
ARHGAP32	80	2	4	0
ARHGAP33	56	3	1	0
ARHGAP35	32	1	0	0
ARHGAP36	0	0	0	0
ARHGAP39	47	1	0	0
ARHGAP4	0	0	0	0
ARHGAP40	35	2	3	0
ARHGAP42	24	0	2	0
ARHGAP42-AS1	0	0	0	0
ARHGAP44	21	0	2	0
ARHGAP44-AS1	11	0	2	0
ARHGAP45	33	1	2	0
ARHGAP5	36	0	0	0
ARHGAP5-AS1	0	0	0	0
ARHGAP6	0	0	0	0
ARHGAP8	38	5	2	0
ARHGAP9	18	0	2	0
ARHGDIA	4	0	0	0
ARHGDIB	12	0	0	0
ARHGDIG	0	0	0	0
ARHGEF1	42	1	3	0
ARHGEF10	97	3	5	0
ARHGEF10L	60	0	2	0
ARHGEF11	54	2	3	0
ARHGEF12	46	1	4	0
ARHGEF15	48	2	4	0
ARHGEF16	39	3	3	0
ARHGEF17	122	3	7	0
ARHGEF17-AS1	18	0	1	0
ARHGEF18	77	3	4	0
ARHGEF19	47	0	6	0
ARHGEF2	21	0	0	0
ARHGEF25	25	1	1	0
ARHGEF26	51	2	6	0
ARHGEF26-AS1	0	0	0	0
ARHGEF28	114	7	12	0
ARHGEF3	25	0	2	0
ARHGEF3-AS1	0	0	0	0
ARHGEF33	41	0	2	0
ARHGEF34P	0	0	0	0
ARHGEF35	0	0	0	0
ARHGEF35-AS1	0	0	0	0
ARHGEF37	52	2	9	0
ARHGEF38	35	2	4	1
ARHGEF38-IT1	0	0	0	0
ARHGEF39	2	0	0	0
ARHGEF4	30	1	2	0
ARHGEF40	81	1	7	0
ARHGEF5	2	0	0	0
ARHGEF6	0	0	0	0
ARHGEF7	26	1	1	0
ARHGEF7-AS1	0	0	0	0
ARHGEF7-AS2	1	0	0	0
ARHGEF9	0	0	0	0
ARHGEF9-IT1	0	0	0	0
ARID1A	69	0	4	0
ARID1B	76	0	3	0
ARID2	56	0	2	0
ARID3A	40	1	1	0
ARID3B	26	0	0	0
ARID3C	6	2	0	0
ARID4A	25	1	2	0
ARID4B	36	0	1	0
ARID5A	28	0	1	0
ARID5B	29	0	0	0
ARIH1	2	0	0	0
ARIH2	10	0	0	0
ARIH2OS	0	0	0	0
ARL¬†1.00	2	0	0	0
ARL¬†10.00	11	1	1	0
ARL¬†11.00	17	0	3	0
ARL13A	0	0	0	0
ARL13B	27	1	1	0
ARL¬†14.00	10	0	0	0
ARL14EP	5	0	0	0
ARL14EPL	9	2	0	0
ARL¬†15.00	1	1	0	0
ARL¬†16.00	0	0	0	0
ARL17A	0	0	0	0
ARL17B	0	0	0	0
ARL¬†2.00	9	0	1	0
ARL2-SNX15	8	0	1	0
ARL2BP	4	0	0	0
ARL¬†3.00	4	0	0	0
ARL4A	5	0	0	0
ARL4C	4	0	0	0
ARL4D	4	0	0	0
ARL5A	4	0	0	0
ARL5B	2	0	0	0
ARL5C	15	2	4	0
ARL¬†6.00	10	0	0	0
ARL6IP1	4	2	2	0
ARL6IP4	0	0	0	0
ARL6IP5	10	1	0	0
ARL6IP6	14	1	0	0
ARL8A	2	0	0	0
ARL8B	2	0	0	0
ARL¬†9.00	8	0	1	0
ARLNC1	0	0	0	0
ARMC1	14	0	0	0
ARMC10	3	0	1	0
ARMC12	19	1	0	0
ARMC2	38	3	2	0
ARMC2-AS1	1	0	0	0
ARMC3	38	3	3	0
ARMC5	43	0	4	0
ARMC6	35	2	0	0
ARMC7	10	1	0	0
ARMC8	9	1	1	0
ARMC9	34	0	0	0
ARMCX1	0	0	0	0
ARMCX2	0	0	0	0
ARMCX3	0	0	0	0
ARMCX4	0	0	0	0
ARMCX5	0	0	0	0
ARMCX5-GPRASP2	0	0	0	0
ARMCX6	0	0	0	0
ARMH1	0	0	0	0
ARMH2	0	0	0	0
ARMH3	15	1	0	0
ARMH4	40	3	5	0
ARMS2	7	1	3	1
ARMT1	23	1	3	0
ARNT	23	1	1	0
ARNT2	25	0	0	0
ARNTL	8	0	0	0
ARNTL2	26	2	2	0
ARNTL2-AS1	12	0	1	0
ARPC1A	12	0	0	0
ARPC1B	5	0	1	0
ARPC2	2	0	0	0
ARPC3	9	0	0	0
ARPC4	2	0	0	0
ARPC4-TTLL3	41	3	1	0
ARPC5	3	0	0	0
ARPC5L	3	0	0	0
ARPIN	20	3	1	1
ARPIN-AP3S2	28	3	1	1
ARPP19	4	0	0	0
ARPP21	47	1	3	0
ARR3	0	0	0	0
ARRB1	7	0	0	0
ARRB2	11	0	0	0
ARRDC1	3	0	0	0
ARRDC1-AS1	0	0	0	0
ARRDC2	29	1	1	0
ARRDC3	14	0	0	0
ARRDC3-AS1	4	0	0	0
ARRDC4	20	1	2	0
ARRDC5	24	1	1	0
ARSA	25	2	4	0
ARSB	29	1	4	0
ARSD	0	0	0	0
ARSD-AS1	0	0	0	0
ARSF	0	0	0	0
ARSG	53	2	7	0
ARSH	0	0	0	0
ARSI	39	5	0	0
ARSJ	24	1	1	0
ARSK	18	1	0	0
ARSL	0	0	0	0
ART1	24	3	4	0
ART3	23	2	1	0
ART4	16	1	2	0
ART5	17	2	3	0
ARTN	7	1	0	0
ARV1	16	2	1	0
ARVCF	67	5	4	0
ARX	0	0	0	0
AS-PTPRE	2	0	1	0
AS3MT	0	0	0	0
ASAH1	30	3	5	0
ASAH1-AS1	0	0	0	0
ASAH2	30	4	1	0
ASAH2B	3	0	0	0
ASAP1	26	0	1	0
ASAP1-IT1	0	0	0	0
ASAP1-IT2	0	0	0	0
ASAP2	33	2	3	0
ASAP3	57	2	1	0
ASB1	17	1	0	0
ASB10	41	2	2	0
ASB11	0	0	0	0
ASB12	0	0	0	0
ASB13	21	2	1	0
ASB14	19	2	1	0
ASB15	40	5	5	1
ASB15-AS1	13	2	1	0
ASB16	44	7	8	1
ASB16-AS1	26	4	7	1
ASB17	17	1	2	0
ASB18	19	0	3	0
ASB2	39	1	2	0
ASB3	29	0	0	0
ASB4	10	0	0	0
ASB5	22	7	1	0
ASB6	24	3	1	0
ASB7	7	1	1	0
ASB8	0	0	0	0
ASB9	0	0	0	0
ASB9P1	0	0	0	0
ASCC1	13	3	0	0
ASCC2	44	2	5	0
ASCC3	39	1	4	0
ASCL1	5	0	0	0
ASCL2	16	0	0	0
ASCL3	0	0	0	0
ASCL4	10	1	0	0
ASCL5	0	0	0	0
ASDURF	3	0	0	0
ASF1A	1	0	0	0
ASF1B	7	1	0	0
ASGR1	7	0	1	0
ASGR2	22	2	0	0
ASH1L	86	0	1	0
ASH1L-AS1	0	0	0	0
ASH2L	10	1	0	0
ASIC1	21	0	0	0
ASIC2	23	1	2	0
ASIC3	21	1	1	0
ASIC4	22	2	0	0
ASIC5	14	3	1	0
ASIP	6	1	0	0
ASL	19	1	0	0
ASMT	0	0	0	0
ASMTL	0	0	0	0
ASMTL-AS1	0	0	0	0
ASNS	14	1	1	0
ASNSD1	18	1	0	0
ASNSP1	0	0	0	0
ASPA	18	0	0	0
ASPDH	13	0	1	0
ASPG	38	0	3	0
ASPH	30	2	0	0
ASPHD1	4	0	0	0
ASPHD2	13	0	1	0
ASPM	71	1	2	0
ASPN	9	2	0	0
ASPRV1	17	1	0	0
ASPSCR1	35	1	2	0
ASRGL1	15	0	2	0
ASS1	21	2	0	0
ASTE1	36	2	0	0
ASTL	29	3	3	0
ASTN1	26	0	5	0
ASTN2	59	1	5	0
ASTN2-AS1	0	0	0	0
ASXL1	67	0	1	0
ASXL2	54	0	1	0
ASXL3	85	2	5	0
ASZ1	27	2	1	0
ATAD1	7	0	1	0
ATAD2	46	1	1	0
ATAD2B	53	2	4	0
ATAD3A	6	0	0	0
ATAD3B	20	2	3	0
ATAD3C	39	8	5	0
ATAD5	57	2	9	0
ATAT1	2	0	0	0
ATCAY	11	0	0	0
ATE1	24	0	2	0
ATE1-AS1	0	0	0	0
ATF1	11	1	1	0
ATF2	11	0	1	0
ATF3	5	0	0	0
ATF4	0	0	0	0
ATF5	0	0	0	0
ATF6	28	1	3	0
ATF6B	22	1	0	0
ATF7	18	0	2	0
ATF7-NPFF	15	0	1	0
ATF7IP	48	0	6	0
ATF7IP2	20	0	2	0
ATG10	14	1	2	0
ATG101	8	1	1	1
ATG12	0	0	0	0
ATG13	24	1	1	0
ATG14	14	1	2	0
ATG16L1	16	1	1	0
ATG16L2	36	4	1	0
ATG2A	112	2	5	0
ATG2B	42	1	5	0
ATG3	10	0	0	0
ATG4A	0	0	0	0
ATG4B	4	0	0	0
ATG4C	36	3	0	0
ATG4D	25	3	1	0
ATG5	8	1	0	0
ATG7	39	2	1	0
ATG9A	8	0	1	0
ATG9B	6	1	0	0
ATIC	41	2	2	0
ATL1	7	0	0	0
ATL2	21	1	2	0
ATL3	14	4	0	0
ATM	119	0	4	0
ATMIN	44	2	5	0
ATN1	42	2	1	0
ATOH1	11	0	0	0
ATOH7	8	1	0	0
ATOH8	22	0	2	0
ATOX1	1	0	0	0
ATP10A	83	1	10	0
ATP10B	54	3	6	0
ATP10D	61	2	9	0
ATP11A	62	0	2	0
ATP11A-AS1	0	0	0	0
ATP11AUN	0	0	0	0
ATP11B	47	1	1	0
ATP11C	0	0	0	0
ATP12A	48	4	4	0
ATP13A1	20	0	0	0
ATP13A2	77	8	3	0
ATP13A3	25	0	1	0
ATP13A3-DT	0	0	0	0
ATP13A4	43	3	4	0
ATP13A4-AS1	1	0	0	0
ATP13A5	61	9	6	1
ATP13A5-AS1	7	1	2	0
ATP1A1	12	0	0	0
ATP1A1-AS1	7	0	0	0
ATP1A2	18	1	0	0
ATP1A3	23	0	2	0
ATP1A4	66	6	3	0
ATP1B1	1	0	0	0
ATP1B2	11	0	0	0
ATP1B3	8	0	0	0
ATP1B4	0	0	0	0
ATP23	17	3	1	0
ATP2A1	33	4	0	0
ATP2A1-AS1	3	1	0	0
ATP2A2	11	0	0	0
ATP2A3	45	0	0	0
ATP2B1	19	1	0	0
ATP2B1-AS1	0	0	0	0
ATP2B2	32	0	0	0
ATP2B2-IT2	0	0	0	0
ATP2B3	0	0	0	0
ATP2B4	42	1	1	0
ATP2C1	30	0	0	0
ATP2C2	101	9	11	1
ATP2C2-AS1	29	5	3	1
ATP4A	37	0	2	0
ATP4B	22	0	1	0
ATP5F1A	15	0	0	0
ATP5F1B	11	0	2	0
ATP5F1C	11	0	0	0
ATP5F1D	13	1	1	0
ATP5F1E	0	0	0	0
ATP5IF1	0	0	0	0
ATP5MC1	6	0	0	0
ATP5MC2	6	2	0	0
ATP5MC3	7	0	2	0
ATP5ME	0	0	0	0
ATP5MF	10	1	1	0
ATP5MF-PTCD1	38	5	3	0
ATP5MG	2	0	1	0
ATP5MGL	0	0	0	0
ATP5MJ	3	0	1	0
ATP5MK	6	1	0	0
ATP5PB	0	0	0	0
ATP5PD	10	2	0	0
ATP5PF	7	0	0	0
ATP5PO	9	0	2	0
ATP6AP1	0	0	0	0
ATP6AP1-DT	0	0	0	0
ATP6AP1L	0	0	0	0
ATP6AP2	0	0	0	0
ATP6V0A1	19	0	1	0
ATP6V0A2	32	1	3	0
ATP6V0A4	36	1	4	0
ATP6V0B	4	0	0	0
ATP6V0C	0	0	0	0
ATP6V0CP3	0	0	0	0
ATP6V0D1	7	0	0	0
ATP6V0D2	19	0	1	0
ATP6V0E1	0	0	0	0
ATP6V0E2	7	0	1	0
ATP6V0E2-AS1	0	0	0	0
ATP6V1A	15	0	0	0
ATP6V1B1	35	3	2	0
ATP6V1B1-AS1	1	0	0	0
ATP6V1B2	18	0	0	0
ATP6V1C1	3	0	0	0
ATP6V1C2	20	1	1	0
ATP6V1D	7	1	0	0
ATP6V1E1	9	1	1	0
ATP6V1E2	19	2	1	0
ATP6V1F	7	0	0	0
ATP6V1FNB	0	0	0	0
ATP6V1G1	6	1	0	0
ATP6V1G2	4	0	0	0
ATP6V1G2-DDX39B	3	0	0	0
ATP6V1G3	3	0	0	0
ATP6V1H	14	0	0	0
ATP7A	0	0	0	0
ATP7B	89	7	6	0
ATP8A1	35	3	1	0
ATP8A2	3	0	0	0
ATP8B1	2	0	0	0
ATP8B1-AS1	0	0	0	0
ATP8B2	30	0	1	0
ATP8B3	99	8	7	0
ATP8B4	62	9	2	0
ATP8B5P	0	0	0	0
ATP9A	22	0	0	0
ATP9B	46	2	3	0
ATPAF1	14	1	1	0
ATPAF2	2	0	0	0
ATPSCKMT	7	0	0	0
ATR	74	5	4	0
ATRAID	0	0	0	0
ATRIP	24	1	1	0
ATRIP-TREX1	23	1	1	0
ATRN	48	1	4	1
ATRNL1	39	4	2	0
ATRX	0	0	0	0
ATXN1	33	0	1	0
ATXN1-AS1	0	0	0	0
ATXN10	17	2	0	0
ATXN1L	35	1	4	0
ATXN2	27	0	3	0
ATXN2-AS	0	0	0	0
ATXN2L	24	0	0	0
ATXN3	7	0	1	0
ATXN3L	0	0	0	0
ATXN7	45	1	2	0
ATXN7L1	38	1	0	0
ATXN7L2	0	0	0	0
ATXN7L3	3	0	0	0
ATXN7L3B	1	0	0	0
ATXN8OS	9	1	0	0
AUH	21	0	0	0
AUNIP	10	1	1	0
AUP1	0	0	0	0
AURKA	17	0	3	0
AURKAIP1	14	2	2	0
AURKAP1	0	0	0	0
AURKB	18	0	2	0
AURKC	11	1	0	0
AUTS2	46	1	3	0
AVEN	25	4	2	0
AVIL	59	4	1	0
AVL9	24	1	0	0
AVP	5	0	0	0
AVPI1	15	0	3	0
AVPR1A	21	2	1	0
AVPR1B	28	4	3	0
AVPR2	0	0	0	0
AWAT1	0	0	0	0
AWAT2	0	0	0	0
AXDND1	48	5	5	0
AXIN1	57	2	3	0
AXIN2	35	0	4	0
AXL	39	0	1	0
AZGP1	19	7	0	0
AZGP1P1	0	0	0	0
AZI2	0	0	0	0
AZIN1	9	1	0	0
AZIN2	21	1	2	0
AZU1	17	3	1	0
B2M	0	0	0	0
B3GALNT1	9	0	1	0
B3GALNT2	27	0	0	0
B3GALT1	7	0	0	0
B3GALT1-AS1	7	0	0	0
B3GALT2	7	0	0	0
B3GALT4	0	0	0	0
B3GALT5	13	1	1	0
B3GALT5-AS1	0	0	0	0
B3GALT6	0	0	0	0
B3GALT9	18	2	2	0
B3GAT1	13	0	0	0
B3GAT1-DT	0	0	0	0
B3GAT2	14	1	1	0
B3GAT3	11	0	0	0
B3GLCT	19	2	2	0
B3GNT2	19	0	0	0
B3GNT3	7	3	0	0
B3GNT4	2	0	0	0
B3GNT5	8	0	0	0
B3GNT6	9	1	0	0
B3GNT7	16	0	2	0
B3GNT8	0	0	0	0
B3GNT9	0	0	0	0
B3GNTL1	21	3	1	0
B4GALNT1	33	1	1	0
B4GALNT2	36	1	5	0
B4GALNT3	67	5	4	0
B4GALNT4	63	5	3	0
B4GALT1	19	0	0	0
B4GALT1-AS1	5	0	0	0
B4GALT2	4	0	0	0
B4GALT3	14	0	2	0
B4GALT4	16	1	2	0
B4GALT4-AS1	13	1	1	0
B4GALT5	5	0	1	0
B4GALT6	12	1	1	0
B4GALT7	18	1	0	0
B4GAT1	9	0	0	0
B4GAT1-DT	0	0	0	0
B9D1	9	0	0	0
B9D2	3	1	0	0
BAALC	5	1	0	0
BAALC-AS1	0	0	0	0
BAALC-AS2	0	0	0	0
BAAT	23	1	3	0
BABAM1	8	0	0	0
BABAM2	12	2	0	0
BABAM2-AS1	1	0	0	0
BACE1	9	0	0	0
BACE1-AS	1	0	0	0
BACE2	16	0	0	0
BACH1	20	1	1	0
BACH1-IT2	0	0	0	0
BACH1-IT3	0	0	0	0
BACH2	32	1	2	0
BAD	2	0	0	0
BAG1	0	0	0	0
BAG2	0	0	0	0
BAG3	34	0	2	0
BAG4	22	0	0	0
BAG5	14	3	0	0
BAG6	32	1	2	0
BAGE2	0	0	0	0
BAGE5	0	0	0	0
BAHCC1	222	0	20	0
BAHD1	39	1	2	0
BAIAP2	25	1	1	0
BAIAP2-DT	0	0	0	0
BAIAP2L1	30	1	3	0
BAIAP2L2	14	1	1	0
BAIAP3	40	4	1	0
BAK1	8	0	1	0
BALR6	0	0	0	0
BAMBI	15	1	0	0
BANCR	0	0	0	0
BANF1	2	1	0	0
BANF2	7	0	2	0
BANK1	52	2	5	0
BANP	22	0	1	0
BAP1	19	0	2	0
BARD1	37	3	4	0
BARHL1	12	0	0	0
BARHL2	14	0	0	0
BARX1	7	0	2	0
BARX1-DT	0	0	0	0
BARX2	13	0	1	0
BASP1	20	0	0	0
BASP1-AS1	0	0	0	0
BASP1P1	0	0	0	0
BATF	2	0	0	0
BATF2	21	0	2	0
BATF3	4	0	0	0
BAX	13	0	0	0
BAZ1A	32	1	2	0
BAZ1A-AS1	1	0	0	0
BAZ1B	25	0	0	0
BAZ2A	51	3	1	0
BAZ2B	60	0	6	0
BAZ2B-AS1	0	0	0	0
BBC3	12	3	0	0
BBIP1	0	0	0	0
BBLN	3	0	1	0
BBOF1	26	1	2	0
BBOX1	24	3	0	0
BBOX1-AS1	23	3	0	0
BBS1	28	2	1	0
BBS10	13	0	2	0
BBS12	30	0	3	0
BBS2	30	5	3	0
BBS4	28	2	2	0
BBS5	9	0	0	0
BBS7	28	0	2	0
BBS9	31	4	2	1
BBX	38	1	0	0
BCAM	58	3	5	0
BCAN	48	1	2	0
BCAP29	12	2	0	0
BCAP31	0	0	0	0
BCAR1	65	0	2	0
BCAR3	57	2	2	0
BCAR3-AS1	2	0	0	0
BCAR4	0	0	0	0
BCAS1	27	1	3	0
BCAS2	5	0	0	0
BCAS3	44	0	2	0
BCAS4	10	1	1	0
BCAT1	15	3	0	0
BCAT2	28	3	1	0
BCCIP	20	0	1	0
BCDIN3D	12	2	2	0
BCDIN3D-AS1	10	2	2	0
BCHE	32	6	6	1
BCKDHA	23	2	3	0
BCKDHB	13	1	1	0
BCKDK	15	1	0	0
BCL10	2	0	0	0
BCL10-AS1	0	0	0	0
BCL11A	19	1	0	0
BCL11B	20	0	1	0
BCL2	4	0	1	0
BCL2A1	11	1	3	0
BCL2L1	6	0	0	0
BCL2L10	10	1	1	0
BCL2L11	7	0	0	0
BCL2L12	18	1	0	0
BCL2L13	17	2	1	0
BCL2L14	11	1	0	0
BCL2L15	0	0	0	0
BCL2L2	8	0	1	0
BCL2L2-PABPN1	10	0	1	0
BCL3	19	1	0	0
BCL6	27	1	2	0
BCL6B	22	3	1	0
BCL7A	9	0	2	0
BCL7B	6	0	0	0
BCL7C	16	1	0	0
BCL9	61	0	3	0
BCL9L	11	0	0	0
BCLAF1	15	0	0	0
BCLAF3	0	0	0	0
BCO1	35	1	2	0
BCO2	38	5	3	0
BCOR	0	0	0	0
BCORL1	0	0	0	0
BCORP1	0	0	0	0
BCR	45	1	1	0
BCRP2	0	0	0	0
BCRP3	0	0	0	0
BCS1L	0	0	0	0
BCYRN1	0	0	0	0
BDH1	16	1	1	0
BDH2	17	1	1	0
BDKRB1	21	1	1	0
BDKRB2	22	0	0	0
BDNF	10	0	1	0
BDNF-AS	9	0	1	0
BDP1	120	3	17	0
BEAN1	12	1	0	0
BEAN1-AS1	0	0	0	0
BECN1	6	1	1	0
BECN2	24	0	3	0
BEGAIN	33	0	0	0
BEND2	0	0	0	0
BEND3	36	0	2	0
BEND3P3	0	0	0	0
BEND4	28	0	0	0
BEND5	9	0	0	0
BEND6	7	2	0	0
BEND7	23	2	1	0
BEST1	19	0	0	0
BEST2	19	1	0	0
BEST3	26	2	4	0
BEST4	18	0	1	0
BET1	4	1	0	0
BET1L	8	0	0	0
BEX1	0	0	0	0
BEX2	0	0	0	0
BEX3	0	0	0	0
BEX4	0	0	0	0
BEX5	0	0	0	0
BFAR	20	1	1	0
BFSP1	30	0	4	0
BFSP2	34	2	0	0
BFSP2-AS1	14	0	1	0
BGLAP	0	0	0	0
BGLT3	0	0	0	0
BGN	0	0	0	0
BHLHA15	0	0	0	0
BHLHA9	15	0	0	0
BHLHB9	0	0	0	0
BHLHE22	16	0	3	0
BHLHE22-AS1	16	0	3	0
BHLHE23	8	0	0	0
BHLHE40	15	0	0	0
BHLHE40-AS1	1	0	0	0
BHLHE41	16	1	0	0
BHMT	14	1	1	0
BHMT2	19	3	1	0
BICC1	36	2	2	0
BICD1	19	0	0	0
BICD2	34	0	0	0
BICDL1	22	0	1	0
BICDL2	0	0	0	0
BICRA	47	2	1	0
BICRAL	39	0	1	0
BID	11	0	0	0
BIK	11	1	0	0
BIN1	20	1	2	0
BIN2	26	0	2	0
BIN3	24	1	1	0
BIN3-IT1	0	0	0	0
BIRC2	20	0	2	0
BIRC3	21	0	1	0
BIRC5	8	0	1	0
BIRC6	133	0	2	0
BIRC6-AS2	0	0	0	0
BIRC7	31	4	2	0
BIRC8	0	0	0	0
BISPR	0	0	0	0
BIVM	14	1	0	0
BIVM-ERCC5	13	1	0	0
BLACAT1	0	0	0	0
BLACE	0	0	0	0
BLCAP	3	0	0	0
BLID	0	0	0	0
BLK	44	2	1	0
BLM	60	10	2	0
BLMH	14	0	1	0
BLNK	13	0	1	0
BLOC1S1	0	0	0	0
BLOC1S1-RDH5	0	0	0	0
BLOC1S2	0	0	0	0
BLOC1S3	0	0	0	0
BLOC1S4	14	0	0	0
BLOC1S5	8	0	0	0
BLOC1S5-TXNDC5	27	3	0	0
BLOC1S6	10	2	0	0
BLVRA	8	1	2	0
BLVRB	14	2	0	0
BLZF1	19	2	1	0
BMERB1	14	0	0	0
BMF	5	0	0	0
BMI1	7	0	0	0
BMP1	38	2	1	0
BMP10	16	0	0	0
BMP15	0	0	0	0
BMP2	12	0	2	0
BMP2K	14	0	1	0
BMP3	30	3	2	0
BMP4	17	0	2	0
BMP5	17	1	1	0
BMP6	32	1	3	0
BMP7	18	1	1	0
BMP7-AS1	0	0	0	0
BMP8A	13	0	2	0
BMP8B	15	0	6	0
BMPER	27	1	1	1
BMPR1A	11	0	1	0
BMPR1B	31	1	2	1
BMPR1B-DT	0	0	0	0
BMPR2	13	0	0	0
BMS1	73	1	6	0
BMS1P1	0	0	0	0
BMS1P14	0	0	0	0
BMS1P17	0	0	0	0
BMS1P18	0	0	0	0
BMS1P2	0	0	0	0
BMS1P2-AGAP9	0	0	0	0
BMS1P20	5	0	2	0
BMS1P21	0	0	0	0
BMS1P22	0	0	0	0
BMS1P23	0	0	0	0
BMS1P4	0	0	0	0
BMS1P4-AGAP5	3	1	0	0
BMT2	7	0	0	0
BMX	0	0	0	0
BNC1	33	0	0	0
BNC2	20	0	0	0
BNC2-AS1	0	0	0	0
BNIP1	10	3	0	0
BNIP2	7	0	1	0
BNIP3	5	0	0	0
BNIP3L	8	0	0	0
BNIP5	52	3	4	0
BNIPL	22	2	2	0
BOC	66	1	2	0
BOD1	3	1	0	0
BOD1L1	139	2	13	0
BOD1L2	13	0	2	0
BOK	14	1	0	0
BOK-AS1	0	0	0	0
BOLA1	0	0	0	0
BOLA2	0	0	0	0
BOLA2-SMG1P6	0	0	0	0
BOLA2B	0	0	0	0
BOLA3	6	1	0	0
BOLA3-DT	0	0	0	0
BOLL	4	0	1	0
BOP¬†1.00	2	0	0	0
BORA	13	1	1	1
BORCS5	14	0	2	0
BORCS6	14	0	0	0
BORCS7	2	0	1	0
BORCS7-ASMT	1	0	0	0
BORCS8	11	0	1	0
BORCS8-MEF2B	9	0	1	0
BPESC1	0	0	0	0
BPGM	11	0	1	0
BPHL	11	3	2	0
BPI	42	1	6	0
BPIFA1	22	2	1	1
BPIFA2	16	1	1	1
BPIFA3	25	1	1	0
BPIFA4P	0	0	0	0
BPIFB1	31	0	2	0
BPIFB2	28	0	5	0
BPIFB3	35	4	8	2
BPIFB4	46	5	6	0
BPIFB6	30	3	3	0
BPIFC	26	2	2	0
BPNT1	17	1	0	0
BPNT2	15	0	0	0
BPTF	76	3	1	0
BPY2	0	0	0	0
BPY2B	0	0	0	0
BPY2C	0	0	0	0
BRAF	20	0	1	0
BRAP	14	0	0	0
BRAT1	63	2	3	0
BRCA1	29	4	3	0
BRCA2	136	6	5	0
BRCC3	0	0	0	0
BRD1	30	0	2	0
BRD2	28	1	1	0
BRD3	25	0	1	0
BRD3OS	0	0	0	0
BRD4	43	0	0	0
BRD7	18	0	0	0
BRD7P3	0	0	0	0
BRD8	37	4	1	0
BRD9	10	0	0	0
BRDT	29	1	4	0
BRDTP1	0	0	0	0
BRF1	25	0	0	0
BRF2	17	3	2	0
BRI3	5	0	1	0
BRI3BP	5	0	0	0
BRICD5	0	0	0	0
BRINP1	38	0	1	0
BRINP2	35	1	3	0
BRINP3	26	1	2	0
BRINP3-DT	0	0	0	0
BRIP1	53	6	5	0
BRIX1	3	0	0	0
BRK1	2	0	0	0
BRME1	39	4	3	0
BRMS1	0	0	0	0
BRMS1L	7	0	0	0
BROX	24	3	0	0
BRPF1	27	0	0	0
BRPF3	37	0	1	0
BRS3	0	0	0	0
BRSK1	16	1	1	0
BRSK2	19	0	0	0
BRWD1	74	2	5	0
BRWD1-AS1	0	0	0	0
BRWD1-AS2	0	0	0	0
BRWD3	0	0	0	0
BSCL2	11	0	1	0
BSDC1	19	0	0	0
BSG	34	0	1	0
BSN	188	1	6	0
BSN-DT	0	0	0	0
BSND	22	1	2	0
BSPH1	3	0	0	0
BSPRY	12	0	0	0
BST1	20	3	3	0
BST2	7	0	0	0
BSX	10	0	0	0
BTAF1	37	0	1	0
BTBD1	12	2	0	0
BTBD10	15	1	0	0
BTBD11	53	1	4	0
BTBD16	40	0	5	0
BTBD17	17	1	2	0
BTBD18	1	0	0	0
BTBD19	4	0	0	0
BTBD2	26	2	1	0
BTBD3	13	0	0	0
BTBD6	0	0	0	0
BTBD7	50	0	1	0
BTBD8	78	9	4	0
BTBD9	18	1	0	0
BTBD9-AS1	0	0	0	0
[truncated: 26,539 more rows]
